# Supplementary material for: Longitudinal assessment of HCV core antigen kinetics to monitor therapeutic response in the age of DAAs
Source: PLoS One. 2023 Feb 17;18(2):e0282013. doi: 10.1371/journal.pone.0282013 (PMC9937470; doi:10.1371/journal.pone.0282013)
Supplement: S1 File — (XLSX) [file pone.0282013.s002.xlsx]

## Sheet: Treatment-Naive analysis
S.no	Study ID	UNIT	Age	Sex	State	GT	Varix	ARFI	ARFI result	ALT	AST	AFP	TP	TB	ALB	PC	PT	INR	Cr	MELD score	CTP score	CTP grade	BL RNA	BL Ag	RVR RNA	RVR Ag	ALT	AST	REGIMEN	Duration	ETR RNA	ETR Ag	SVR12 RNA	SVR12 Ag	SVR24 RNA	SVR24 Ag	SVR36 RNA	SVR36 Ag	SVR50 RNA	SVR50 Ag	SVR74 RNA	SVR74 Ag	HCV+HBV	Alcohol	Others	USG ABDOMEN-KIDNEY	BLOOD	USG ABDOMEN-LIVER
1	TN 0001	GEC	48	F	CTK	4		1.72	Fibrosis	18	24	NA	7.1	0.33	4.3	254000	11.7	1.07	0.56	7	5	A	6.5	6.55897					SOF+LDV+RBV	3M	0	0																NA
2	TN 0002	GEC	26	M	KA	1b		1.33	Normal	87	39	NA	7.1	2.1	3.7	383000	11.5	1.07	1.37	13	8	B	6.62325	6.68897					SOF+LDV	3M	0	0															Hemophilia B	Severe ascites
3	TN 0003	RESP	78	F	TN	4d		1.39	Fibrosis	110	161	7.71	5.9	0.7	3.7	295000	10.4	0.96	0.56	6.43	5	A	4.23045	2.69897					SOF+LDV	3M	0	0																Normal liver
4	TN 0004	GEC	49	M	AP	1b		0.9	Normal	20	19	2.62	6.6	0.8	4	248000	10.3	0.95	0.52	6.43	NA	NA	5.93952	5.98897					SOF+LDV	3M	0	0															Hemophilia A	NA
5	TN 0005	NEP1	48	M	KA	1a		1.4	Fibrosis	34	29	NA	5.3	0.73	4.1	222000	9.8	0.91	2.33	14.5	NA	NA	6.04139	6.08897					SOF+LDV	6M	0	0	0	0												Post RT 21.12.04 Ig A nephropathy		NA
6	TN 0006	GEC	70	F	AP	1b		NA	NA	22	22	10.1	0.8	0.7	4.6	218000	10.1	0.94	0.57	6.43	5	A	5.14613	5.23897	<1.08	0	NA	NA	SOF+LDV	3M	0	0																Cholelithiasis normal liver
7	TN 0007	IDRC	35	F	TN	1b	SEV	2.5	Cirrhosis	67	67	NA	7.2	0.9	4.1	148000	NA	NA	0.84	NA	NA	NA	5.77085	6.34897					SOF+LDV	3M			0	0														DCLD Cholelithiasis SM
8	TN 0008	NEP1	49	M	CTK	1b		1.1	Normal	17	31	NA	3.7	0.12	1.6	369000	10	0.94	1.9	12.5	8	B	5.17609	5.58897					SOF+LDV	6M	0	0	0	0												SLE CKD RPCG2		Mod. ascites hemengioma no CLD
9	TN 0009	GEC	60	M	AP	1b		1.25	Fibrosis	53	34	2.08	6.9	0.7	4.4	190000	10.5	0.97	0.79	6.4	5	A	6	6.52897	<1.08	0	17	NA	SOF+LDV	6M	0	0																CLD coarse echotexture
10	TN 0010	GEC	26	M	RJN	1a	SEV	1.53	Fibrosis	28	30	NA	7.4	2.01	4.4	52000	11.6	1.08	0.7	9.9	6	A	5.11394	5.44897					SOF+LDV	3M	0	0					0	0									Blood transfusion 2002	PHT Cholelithiasis
11	TN 0011	GEC	74	M	TN	4d		1.11	Fibrosis	18	20	3.4	7.8	0.4	4.8	219000	10.3	0.95	1.01	6.5	5	A	6.36173	5.30897					SOF+LDV	3M	0	0																No CLD
12	TN 0012	GEC	49	F	TN	1a		NA	NA	24	64	14.6	7.6	2.28	2.8	69000	12.4	1.15	1.11	12	8	B	4.36173	4.63897					SOF+LDV	6M	0	0			0	0												DCLD mod. ascites SM
13	TN 0013	GEC	75	M	AP	1c		NA	NA	11	15	NA	7.8	0.6	4.5	365000	11	1.02	0.99	6.6	5	A	6.14613	5.79897					SOF+LDV	3M	0	0	0	0														No CLD
14	TN 0014	NEP1	56	M	AP	1b		1	Normal	29	33	2.81	7	0.7	4.3	176000	9.9	0.92	1.28	8.7	5	A	6.11394	6.09897					SOF+LDV	6M	0	0														Post RT April 1984		No CLD
15	TN 0015	GEC	51	M	TN	1b		NA	NA	44	34	1.03	7.6	0.9	4.7	NA	NA	NA	0.85	NA	NA	NA	6	6.12897					SOF+LDV+RBV	3M	0	0																FL mild HM
16	TN 0016	GEC	59	F	AP	1c		NA	NA	230	189	9.6	8.2	0.8	4.2	NA	11.8	1.09	0.55	7.3	5	A	5.20412	4.66897					SOF+LDV	3M	0	0	0	0														Normal liver
17	TN 0017	GEC	64	F	WB	UGT		NA	NA	35	71	3.9	6.9	1.4	2.4	79000	17.4	1.57	0.85	12.7	7	B	4.86923	4.48897	0	3.04	22	45	SOF+LDV	6M																		HCC
18	TN 0018	GEC	53	M	TN	1b		1.1	Normal	94	76	NA	7.5	0.6	4.5	NA	NA	NA	0.61	NA	NA	NA	5.39794	5.63897					SOF+LDV	3M	0	0	0	0														FLG1
19	TN 0019	GEC	37	M	BD	1a		NA	NA	61	38	5.13	7.2	1.1	4.8	157000	10.7	0.99	0.69	6.7	5	A	5.32222	5.49897					SOF+LDV	6M	0	0			0	0									IVD			Normal liver
20	TN 0020	HEPA	54	M	AP	1		NA	NA	52	69	1.54	7.1	1	3.1	145000	12.6	1.14	1.39	11	6	A	5.39794	5.51897					SOF+LDV	3M					0	0			0	0				Yes				DCLD SM
21	TN 0021	GEC	25	M	WB	1c		1.1	Normal	288	110	NA	8.2	0.99	5.1	354000	10	0.92	0.66	6.43	5	A	5.83251	5.39897					SOF+LDV	3M	0	0																Normal liver
22	TN 0022	GEC	30	F	ND	1a		1.1	Normal	67	41	NA	6.7	2.1	3.5	253000	10.8	1	0.65	9.2	7	B	4.62325	3.71897					SOF+LDV	6M	0	0			0	0											AIHA SLE	HM FLG1 SM
23	TN 0023	GEC	51	M	BD	1b		2.59	Cirrhosis	27	23	1.6	7.6	0.47	4.1	282000	NA	NA	1.02	NA	NA	NA	6.39794	6.72897					SOF+LDV	3M	0	0																FLG1
24	TN 0024	GEC	45	M	AP	1a		NA	NA	22	26	1.17	7.7	0.4	4.6	NA	NA	NA	0.88	NA	NA	NA	6.77815	6.79897	<1.08	0	26	25	SOF+LDV	3M	0	0			0	0					0	0						NA
25	TN 0025	GEC	38	M	KA	4d		NA	NA	57	78	12.2	7.4	2.5	3.4	121000	14.3	1.32	0.91	13	7	B	6.20412	6.01897	2.9	0	58	96	SOF+LDV	7M	0	0	0	0	0	0							HCV+HBV			Left nephrectomy at age 4		HCC LT 20.8.16
26	TN 0026	GEC	17	M	MRA	1		NA	NA	22	22	1.1	7.6	0.4	4.5	325000	NA	NA	0.48	NA	NA	NA	5.63347	5.93897					SOF+LDV	3M	0	0															BMT 2011	HMG2
27	TN 0027	GEC	28	F	TN	4d		NA	NA	77	94	4.78	7.5	0.4	4.1	166000	NA	NA	0.66	NA	NA	NA	6.63347	5.57897					SOF+LDV	6M	0	0	0	0			0	0										Normal liver
28	TN 0028	GEC	61	F	TN	4d		NA	NA	81	82	NA	7.7	0.53	3.7	128000	11.3	1.03	0.62	6.8	NA	NA	4.81291	4.40897					SOF+LDV	3M	0	0			0	0										Post RT 16.5.17		NA
29	TN 0029	GEC	47	M	TN	1b		1.1	Normal	32	28	1.7	7.7	0.8	4.7	NA	10	0.92	0.95	6.4	5	A	6.44716	6.60897					SOF+LDV	3M			0	0	0	0			0	0								Normal liver
30	TN 0030	GEC	24	M	BD	3i		NA	NA	21	23	1.7	7.8	1.63	5.4	224000	11.4	1.05	1.02	9	5	A	5.47712	5.10897					SOF+LDV	3M	0	0																no CLD
31	TN 0031	GEC	52	F	AP	1b		NA	NA	66	132	11.8	7.3	1.2	3.5	NA	12.9	1.19	0.49	9.1	6	A	5.07918	3.80897	0	0	23	NA	SOF+LDV	3M	0	0	0	0			0	0			0	0						CLD
32	TN 0032	NEP2	55	M	BTN	1a		NA	NA	24	22	2.97	6.1	0.6	3.4	102000	NA	NA	1.53	NA	NA	NA	5.66276	5.59897					SOF+LDV	6M	0	0			0	0							HCV+HBV			Post RT 9.12.99		CLD
33	TN 0033	CH1	14	M	WB	1b		1.27	Fibrosis	56	37	NA	6.9	0.4	4.5	285000	NA	NA	0.5	NA	NA	NA	5.83885	5.95897					SOF+LDV	3M	0	0			0	0					0	0					ALL	Normal liver
34	TN 0034	IDRC	35	M	JD	4a		0.9	Normal	15	28	NA	8.1	1.9	5.1	161000	11.1	1.03	0.9	9.2	NA	NA	6.04139	5.10897					SOF+LDV	3M	0	0									0	0						NA
35	TN 0035	NU3	72	M	TN	1b		1.16	Fibrosis	24	27	NA	6.6	0.5	3.9	183000	10.9	1.01	0.88	6.5	5	A	4.98677	5.16897					SOF+LDV	3M	0	0	0	0					0	0	0	0						Cholelithiasis no CLD
36	TN 0036	GEC	41	M	WB	1b	SEV	NA	NA	115	206	6.2	6.8	0.84	3	73000	13.3	1.21	0.61	8.6	7	B	4.77815	5.07897					SOF+LDV	3M	0	0			0	0												HCC mild ascites
37	TN 0037	HEPA	49	F	AP	1b		1.1	Normal	62	95	NA	7.3	0.34	4.1	185000	12.9	0.93	0.81	6.4	5	A	6	5.87897					SOF+LDV	3M	0	0													BMI 37			SM
38	TN 0038	GEC	18	M	JD	1b		1	Normal	27	27	NA	7.2	1.1	4.3	250000	NA	NA	0.65	NA	NA	NA	6.53148	5.99897					SOF+LDV	6M	0	0	0	0	0	0	0	0	0	0						SDNS		NA
39	TN 0039	CHIT	47	F	AP	3a		NA	NA	NA	NA	NA	NA	NA	NA	13000	13.8	1.12	0.55	NA	NA	NA	6.7	6.65897					SOF+LDV	3M	0	0															Thrombocytopenic purpura	Normal liver
40	TN 0040	GEC	70	M	WB	1a		3.3	Cirrhosis	30	32	NA	7.8	0.6	4.8	131000	11.1	1.03	0.99	6.8	5	A	7.07918	6.16897					SOF+LDV	3M			0	0							0	0						mild prostatomegaly echotexture
41	TN 0041	GEC	21	M	ACP	1a		1.5	Normal	15	41	NA	8.9	5	3.8	341000	13.5	1.23	0.52	14.9	7	B	5.57978	4.97897					SOF+LDV	3M	0	3.73									0	3.13					β thalassemia	Normal liver
42	TN 0042	GEC	6	M	MP	3b		1.6	Fibrosis	237	199	NA	6.8	2.26	4.2	267000	15	1.09	0.4	10.6	NA	NA	5.3	5.37897					SOF+LDV	6M					0	0											β thalassemia	NA
43	TN 0043	HEPA	11	F	TN	NA		NA	NA	69	84	3.8	4	0.2	1.8	441000	8.4	0.76	1.7	11.5	7	B	5.7	6.41897					SOF+LDV	6M	0	0														SDNS post tacrolimus		Cholelithiasis CLD
44	TN 0044	GEC	38	F	TN	1		NA	NA	29	33	1.8	6.9	0.5	4.2	355000	NA	NA	0.63	NA	NA	NA	6.04139	6.17897					SOF+LDV	3M	0	0									0	0						normal liver no ascites
45	TN 0045	NEP1	34	M	BD	1a		1.44	Fibrosis	61	33	NA	6.9	0.5	4.1	151000	11	1.02	1.45	10.2	5	A	5.88081	5.09897					SOF+LDV	6M			0	0					0	0						Post RT 18.10.06		CLD
46	TN 0046	GEC	59	F	TN	1		NA	NA	47	75	12.6	6.5	0.5	3.8	152000	11.3	1.03	1.2	8.5	5	A	6.36173	5.82897					SOF+LDV	6M	0	0	0	0					0	0			HCV+HBV		cirrhosis ARFI 2.3(8.10.21)	Post RT 1994		Cholelithiasis no CLD
47	TN 0047	NEP2	41	M	MPR	1a		1.7	Fibrosis	78	43	2.62	6.9	0.4	4.1	43000	9.9	0.92	2.91	16.7	5	A	6.34242	5.39897					SOF+LDV	6M			0	0	0	0			0	0						Post RT 27.2.01		FLG2
48	TN 0048	CH1	3	M	WB	NA		NA	NA	65	99	NA	4.3	0.2	2	368000	NA	NA	0.22	NA	NA	NA	4.6	3.73897					SOF+LDV	6M			0	0			0	0								Nephrotic syndrome		Normal liver
49	TN 0049	GEC	36	F	WB	3b		0.99	Normal	64	51	2.88	7.8	1.29	4.2	166000	10.3	0.95	0.71	7.4	5	A	6.66276	5.24897					SOF+DAC	3M	0	0																Normal liver
50	TN 0050	GEC	53	M	BD	3b		1.2	Normal	59	47	3.3	7.6	0.3	4.5	211000	10.1	0.94	1.03	6.7	NA	NA	6.85733	5.98897					SOF+DAC	6M																		NA
51	TN 0051	GEC	42	M	GEC	3a		NA	NA	NA	NA	1.41	6.9	0.6	4.3	92000	10.4	0.96	0.8	6.4	5	A	6.27875	5.58897	<1.08	0	37	48	SOF+DAC	3M																		HM
52	TN 0052	GEC	42	M	BD	3b		1.3	Fibrosis	16	25	1.49	8.6	0.5	4.1	274000	10.1	0.94	0.75	6.4	5	A	5.17609	4.43897					SOF+DAC+RBV	6M	0	0																FLG3
53	TN 0053	GEC	67	M	TN	3g		NA	NA	52	91	3.59	7.7	0.9	3.6	135000	11.4	1.05	1.55	11.2	7	B	5.70757	5.19897					SOF+DAC+RBV	6M	0	0											HCV+HBV			CKDG1		DCLD severe ascites
54	TN 0054	GEC	45	F	BD	3a		1.3	Fibrosis	44	38	2.79	8.4	0.3	4	157000	10.1	0.92	0.65	6.4	NA	NA	5.49136	5.55897					SOF+DAC+RBV	3M	0	0																NA
55	TN 0055	GEC	42	M	BD	3b		NA	NA	89	133	9.63	8	1.31	3.4	200000	13.4	1.24	1.08	10.6	6	A	4.86923	4.29897					SOF+DAC+RBV	6M			0	0														PHT
56	TN 0056	GEC	23	M	BD	3a		1.11	Normal	47	41	NA	7.1	2.9	4.8	154000	11.5	1.06	0.49	11.1	6	A	5.78533	5.34897					SOF+DAC	3M					0	0											β thalassemia	SM
57	TN 0057	IDRC	63	F	JD	3a		1.3	Fibrosis	18	23	NA	6.9	0.5	3.7	444000	NA	NA	0.52	NA	NA	NA	5.49136	5.25897					SOF+DAC	3M	0	0																Cholelithiasis CLD
58	TN 0058	IDRC	60	M	MLA	3b		1.5	Fibrosis	101	91	6.1	8	0.8	4.5	120000	10.9	1.01	0.87	6.5	5	A	6.32222	5.72897	0	0	27	32	SOF+DAC	6M	0	0											HCV+HIV					CLD
59	TN 0059	HPB	49	F	WB	3b		NA	NA	41	54	1.96	8.6	0.5	4	145000	10.8	1	0.82	6.4	5	A	4.51851	3.34897					SOF+DAC	3M	0	0																Cholelithiasis
60	TN 0060	GEC	58	F	BD	3b		2.63	Cirrhosis	70	80	NA	7.2	0.4	3.8	140000	11.3	1.05	0.82	7	5	A	6.34242	5.33897					SOF+DAC+RBV	3M	0	0																CLD
61	TN 0061	GEC	66	M	CKR	3a		NA	NA	96	81	4.85	7.8	0.9	4.3	42000	11.1	1.03	0.7	6.8	5	A	5.39794	6.25897					SOF+DAC+RBV	5M	0	0			0	0												DCLD SM
62	TN 0062	GEC	42	M	KA	3i		NA	NA	29	32	3.7	4.7	0.8	2.8	178000	10.7	0.99	0.75	6.4	6	A	6.53148	6.21897					SOF+DAC	6M	0	0															VWD	PHT SM
63	TN 0063	GEC	47	M	KA	3a		2.1	Cirrhosis	17	24	0.96	6.5	1.2	3.2	325000	11.3	1.05	1.45	11.3	6	A	5	4.67897					SOF+DAC	6M			0	0													VWD3	FLG2 HM
64	TN 0064	HEPA	35	F	TN	3a		NA	NA	36	28	NA	7.7	0.7	4.4	182000	10.9	1.01	0.74	6.5	5	A	6.14613	5.26897	<1.08	0	10	16	SOF+DAC	3M	0	0																Normal liver
65	TN 0065	HEPA	42	M	MZM	3b		2.6	cirrhosis	122	NA	3.52	7.1	1.13	3.2	140000	12	1.12	0.81	8.1	6	A	5.11394	4.96897					SOF+DAC+RBV	6M					0	0												DCLD
66	TN 0066	GEC	73	F	TN	3g		NA	NA	12	15	NA	7.2	0.4	3.3	228000	10.5	0.97	0.49	6.4	6	A	5.38021	2.69897					SOF+DAC	3M	0	0																Normal liver
67	TN 0067	GEC	55	F	BD	3b		NA	NA	49	65	9.5	7.7	0.6	4.3	144000	10.8	1	0.76	6.4	5	A	6.07918	5.33897					SOF+DAC	6M	0	0			0	0												Mild coarse surface liver
68	TN 0068	GEC	53	M	BD	3b		2.1	Cirrhosis	46	63	11.8	7.9	0.9	4.3	126000	10.3	0.9	1.85	12.3	5	A	5.73239	4.49897					SOF+DAC+RBV	6M	0	0													(2018)DCLD CTP C10 MELD19	RPCG2		mod. SM
69	TN 0069	GEC	56	M	JD	3a		2.2	Cirrhosis	20	23	2.19	6.3	1.7	4.2	166000	10.9	1.01	0.89	8.6	5	A	5.64345	4.80897					SOF+DAC	4M			0	0			0	0									CML	PHT SM hemengioma
70	TN 0070	GEC	53	M	MP	3a		0.9	Normal	24	23	1.4	8.1	0.7	4.8	132000	10.9	1.01	1.24	8.6	5	A	5.23045	4.70897					SOF+DAC	3M			0	0												Horseshe kidney		Normal liver
71	TN 0071	GEC	56	M	TN	3a		1.9	Cirrhosis	112	85	NA	4.8	0.3	2.7	144000	10.2	0.94	0.8	6.4	7	B	5.5682	4.70897	<1.08	0	NA	NA	SOF+DAC+RBV	6M	0	0															VWD3	CLD mild SM
72	TN 0072	GEC	48	F	BD	3b		NA	NA	49	39	8.2	8.7	0.9	4.8	185000	11.2	1.02	0.58	6.7	5	A	6.27875	5.26897					SOF+DAC	3M	0	0													BMI 32			NAFLD mild SM
73	TN 0073	NEP1	60	M	WB	3b		1.5	Fibrosis	38	30	2.1	6.4	0.5	4.3	79000	10.9	1.01	1.58	11	5	A	5.73239	4.81897					SOF+DAC	3M					0	0										Post RT 11.1.01		Normal liver
74	TN 0074	GEC	59	F	TN	3g		2	Cirrhosis	94	112	5.21	8.1	0.8	3.9	174000	10.9	1.01	0.7	6.5	5	A	6.44716	5.92897					SOF+DAC+RBV	6M	0	0			0	0												Hemangioma
75	TN 0075	GEC	50	M	BD	3b		1.55	Fibrosis	35	42	NA	8.3	0.38	4	532000	10.9	1.01	0.8	6.5	5	A	5.63347	5.08897					SOF+DAC+RBV	6M	0	0	0	0	0	0												Mild SM
76	TN 0076	GEC	52	F	ASM	3b		NA	NA	44	64	5.26	7.1	1.1	4	97000	10.8	1	0.88	6.8	5	A	6.44716	4.00897					SOF+DAC	3M			0	0			0	0										Normal liver
77	TN 0077	GEC	38	M	AP	3g		1.38	Fibrosis	94	47	1.35	NA	NA	NA	243000	NA	NA	0.89	NA	NA	NA	6.34242	5.39897					SOF+DAC	3M	0	0			0	0			0	0						Left nephrectomy		Normal liver
78	TN 0078	MED3	49	F	BD	3b	SEV	NA	NA	48	66	13.4	7.5	1.6	2	116000	12.6	1.16	1.07	10.6	7	B	5.38021	3.77897					SOF+DAC	3M			0	3.86														mild SM
79	TN 0079	GEC	50	M	ASM	3b		NA	NA	66	59	3.3	5.8	0.3	2.3	158000	10	0.92	1.46	10.1	7	B	6.23045	5.52897					SOF+DAC+RBV	3M	0	0												Yes		Nephrotic proteinuria		Cirrhosis mild ascites
80	TN 0080	GEC	23	F	WB	3a		NA	NA	109	89	2.7	7.6	3.4	4	57000	12.7	1.16	0.4	12.8	7	B	4.64345	4.05897					SOF+DAC	3M			0	0													β thalassemia	FLG1 HSM
81	TN 0081	GEC	41	F	BD	3b		NA	NA	176	140	NA	9	0.8	4.8	23000	28	2.57	0.65	17	7	B	5.73239	5.55897					SOF+DAC	3M			0	0	0	0											Thrombocytopaenia coagulopathy	CLD
82	TN 0082	ID	56	M	AP	3g	V	NA	NA	56	132	5.37	10.8	0.7	4.3	129000	11.3	1.05	0.8	7	5	A	5.82607	4.59897					SOF+DAC+RBV	6M	0	0					0	0										No ascites CLD mod. SM
83	TN 0083	GEC	49	F	ASM	3i		1.53	Fibrosis	93	66	3.89	7.5	0.5	4.4	105000	11.4	1.05	0.86	7	5	A	5.51851	5.33897					SOF+DAC	3M	0	0			0	0												mild SM
84	TN 0084	GEC	57	M	BD	3b	LEV	NA	NA	40	83	2.4	7.2	1.3	2.9	80000	13.9	1.27	1.06	10.6	7	B	4.64345	4.66897					SOF+DAC	3M			0	0										Yes			IDA	PHT SM DCLD cirrhosis mild ascites cholelia
85	TN 0085	HAEM	25	F	WB	3a		1.21	Cirrhosis	295	218	3.53	8.9	2.97	4	212000	12	1.12	0.28	11.9	6	A	5.47712	5.31897					SOF+DAC	3M			0	3.94			0	2.7									β thalassemia	HSM
86	TN 0086	GEC	64	M	JD	3a		1.5	Fibrosis	NA	NA	3.29	7.6	0.88	4.5	89000	NA	NA	1.12	NA	NA	NA	6.11394	5.74897					SOF+DAC	3M			0	0			0	0										Mild SM No CLD
87	TN 0087	GEC	44	F	BD	3a		1.9	Cirrhosis	90	133	8.08	8.5	1.3	3.6	82000	13.2	1.22	0.58	9.7	5	A	5.23045	5.79897					SOF+DAC+RBV	6M			0	0														CLD
88	TN 0088	GEC	33	M	BD	3b		NA	NA	48	38	0.7	8.5	0.4	4.9	276000	10.8	1.02	1.22	8.6	5	A	5.07918	4.65897					SOF+DAC+RBV	3M	0	0					0	0										FLG1
89	TN 0089	GEC	42	M	SKM	3a		1.7	Fibrosis	53	38	5	7.2	0.8	4.4	163000	NA	NA	0.88	NA	NA	NA	6.97772	6.40897					SOF+DAC+RBV	3M			0	0			0	0										HM
90	TN 0090	GEC	33	M	TN	3a		0.9	Normal	101	56	1.96	7.5	0.8	4.9	272000	10.3	0.95	0.98	6.4	5	A	6.5682	6.21897	0	0	12	15	SOF+DAC+RBV	6M			0	0														FLG1
91	TN 0091	GEC	56	M	BD	3b		NA	NA	81	79	5.96	8.2	0.85	4.3	86000	11.9	1.1	0.78	7.5	5	A	4.50515	4.75897					SOF+DAC	3M			0	0					0	2.95			HCV+HBV					Mild SM
92	TN 0092	ENDO	73	F	AP	3k		NA	NA	86	166	50.3	7.4	0.7	2.6	147000	12.5	1.14	1.25	10	7	B	6.27875	5.61897					SOF+DAC	3M					0	0												DCLD cirrhosis
93	TN 0093	IDRC	26	F	TN	3a		NA	NA	69	41	NA	6.6	0.4	4.2	425000	10.5	0.97	0.52	6.4	5	A	5.44716	4.77897	0	0	18	18	SOF+DAC	3M	0	0	0	0			0	0							NSI			Normal liver
94	TN 0094	GEC	21	M	BD	3g		NA	NA	26	22	NA	7.5	0.5	5	172000	10.7	0.99	0.72	6.4	5	A	4.32222	3.90897					SOF+DAC+RBV	3M	0	0			0	0					0	0						Normal liver
95	TN 0095	GEC	54	F	WB	UGT	LEV	NA	NA	41	56	6.1	7.7	2.1	3.8	51000	13	1.18	0.62	11	6	A	4.11394	3.77897					SOF+DAC+RBV	3M			0	0			0	0										PHT SM
96	TN 0096	GEC	41	M	WB	3a		NA	NA	39	65	1.03	8.5	5.61	4.2	858000	13	1.17	0.7	14.7	7	B	5.65321	5.19897					SOF+DAC	6M	0	0							0	2.85							β thalassemia	Normal liver
97	TN 0097	GEC	39	M	UP	3a		1.67	Fibrosis	33	36	3.53	7.1	0.9	3.2	68000	12.2	1.14	0.97	7.9	6	A	5.90849	5.62897					SOF+DAC	3M	0	0	0	0					0	0								HM FLG1
98	TN 0098	NEP1	49	M	JD	1b		NA	NA	24	40	2.6	5.9	0.23	3.3	253000	10.6	0.98	9.54	20	6	A	5.77815	5.70897					SOF+DAC	3M	0	0	0	0	0	0										CKDG5D post HD from 5.6.17 PT (RT 18.04.18)		Mild ascites HM
99	TN 0099	GEC	49	F	JD	3a	LEV	NA	NA	70	154	4.35	8.6	1.4	3.2	61000	12.9	1.19	0.54	9.7	6	A	4.86332	4.77897					SOF+DAC+RBV	3M	0	3.66			0	3.79					0	3.39						PHT SM
100	TN 0100	GEC	43	F	BR	3a		1.9	Cirrhosis	55	66	3.9	6.9	0.4	3.4	118000	9.7	0.89	0.46	6.4	6	A	5.73239	5.38897					SOF+DAC	6M	0	0							0	0								Mild SM
101	TN 0101	NEP2	26	M	BD	1a		1.5	Cirrhosis	141	91	2.4	8.7	0.89	4.9	248000	9.3	0.85	8.6	20	6	A	5.73239	5.89897	0	0	NA	NA	SOF+DAC	3M	0	0					0	0					HCV+HBV			PT CKDG5 post HD from 5.3.18 (RT 11.10.18)		moderate ascites
102	TN 0102	HAEM	26	M	BR	NA		NA	NA	163	124	NA	8	3.2	4.9	463000	12.9	1.21	0.6	13	7	B	5.54407	4.96897					SOF+DAC	3M	0	0															β thalassemia	HSM
103	TN 0103	GEC	61	F	AKM	3b	SEV	NA	NA	132	142	31.4	8.7	1.3	3.8	42000	11.4	1.04	0.72	8	5	A	5.04139	4.19897					SOF+DAC+RBV	6M	0	0					0	0										PHT FLG2
104	TN 0104	MED5	35	M	BD	3b		0.9	Normal	70	44	2.11	8.6	1.5	4.7	274000	11.8	1.09	0.72	9	5	A	5.73239	5.09897					SOF+DAC	3M							0	0	0	0	0	0						FLG1
105	TN 0105	GEC	49	M	BD	3b	V	NA	NA	48	66	4.1	7.5	0.67	3.7	76000	12.4	1.15	0.83	8	5	A	5.6902	5.07897					SOF+DAC+RBV	5M	0	0							0	0							IDA	DCLD PHT SM
106	TN 0106	NEP2	50	M	WB	NA		NA	NA	66	58	8.4	6.5	0.24	3.6	152000	11.3	1.03	1.28	9.1	6	A	6.43136	6.38897					SOF+DAC	3M	0	0	0	0			0	0								Post RT 26.5.92		mod. ascites
107	TN 0107	GEC	49	F	BD	3b		NA	NA	42	33	4.51	7.7	0.4	4.1	272000	10.8	1	0.63	6.4	5	A	4.30103	4.14897					SOF+DAC	3M							0	0									IDA	FLG1 HM
108	TN 0108	GEC	74	M	TN	3A		1.48	Cirrhosis	70	59	9.13	7.2	0.6	4.6	219000	10.1	0.93	0.74	6.4	5	A	5.11394	5.27897					SOF+DAC	3M	0	3.14	0	0							0	0						mild HM coarse echotexture
109	TN 0109	GEC	53	M	BD	3b	V	NA	NA	62	86	4.4	6.9	1.4	2.8	59000	12.4	1.15	0.9	9.3	6	A	5.4624	5.23897					SOF+DAC	6M	0	0			0	0			0	0				Yes				HM
110	TN 0110	NEP1	54	M	BR	1a		NA	NA	149	112	2.1	8.1	0.3	4.5	163000	9.7	0.89	11.22	20	5	A	6.34242	5.71897					SOF+DAC	3M	0	0	0	0	0	0			0	0						PT CKDG5 HD from Sep 2016 (RT 8.5.18)		Normal liver
111	TN 0111	GEC	26	M	JD	3a		1.67	Fibrosis	94	40	1.1	7.5	0.42	4.5	36000	10	0.91	11.43	19.7	6	A	7.20412	6.53897					SOF+DAC	6M			0	0	0	0										CKDG5 HD June 2015 PT		mod SM mod ascites
112	TN 0112	GEC	35	M	BD	3b		NA	NA	150	112	2.71	7.9	0.4	4.6	185000	10.3	0.95	0.68	6.43	5	A	6.51851	5.56897					SOF+DAC	3M	0	0									0	0						mild HM
113	TN 0113	NEP1	40	M	BD	UGT		0.8	Normal	74	32	NA	6.4	1.1	4.5	254000	11.9	1.1	1.37	11	5	A	7.4624	6.43897	<1.08	0	16	16	SOF+DAC	5M			0	0			0	0	0	0						Post RT 8.6.16		Normal liver
114	TN 0114	GEC	53	M	TN	4d	LEV	NA	NA	22	26	3.88	7.2	0.91	4.2	124000	11.3	1.05	0.82	7	5	A	6.64345	6.52897					SOF+DAC+RBV	6M	0	0	0	0			0	0	0	0								Cirrhosis PHT
115	TN 0115	GEC	50	F	JD	NA		NA	NA	28	57	NA	6.6	0.62	3.2	329000	10.1	0.93	2.28	14	6	A	4.99564	5.49897					SOF+DAC	3M					0	0	0	0								CKDG4 no HD IgA nephropathy		Normal liver
116	TN 0116	GEC	33	M	WB	NA		1.75	Fibrosis	170	83	3.4	7.9	0.43	5	83000	10.2	0.93	0.96	6.4	5	A	4.74036	4.99897					SOF+DAC	3M	0	0					0	0										No CLD
117	TN 0117	NEP1	46	M	MZM	NA		1.12	Normal	58	44	2.4	7.4	0.27	4	80000	9	0.82	9.77	28	5	A	6.6	6.52897					SOF+DAC	3M	0	0											HCV+HIV			no HD CKDG5 (CAPD from 7.8.19)		Normal liver
118	TN 0118	HEPA	65	F	TN	NA	LEV	NA	NA	NA	NA	225	6.2	0.44	2.5	80000	12	1.11	0.48	7.6	8	B	3.2	3.76897					SOF+DAC	3M	4.1	4.03					4.3	4.02										Mild ascites SM HCC
119	TN 0119	GEC	54	M	BD	3b	LEV	NA	NA	216	152	4	8.3	1.1	4.7	140000	10.5	0.96	0.9	6.8	5	A	5.41497	5.40897					SOF+DAC+RBV	3M					0	0					0	0						PHT SM
120	TN 0120	NEP2	61	M	BD	3b		NA	NA	12	23	2.47	6.2	0.31	3.8	200000	13.9	1	2.46	15	NA	NA	6.2	5.45897					SOF+DAC	3M	0	0														Post RT 27.9.05 allograft nephropathy		NA
121	TN 0121	HEPA	15	M	WB	1b		NA	NA	201	131	NA	6.7	0.4	3.5	189000	NA	NA	0.46	NA	NA	NA	6.2	6.19897					SOF+DAC	3M			0	0			0	0									Post BMT β thalassemia	No CLD
122	TN 0122	NEP1	39	M	BD	3b		1	Normal	71	51	1.53	6.8	0.7	4.3	289000	NA	NA	1.18	NA	NA	NA	5.34242	4.57897					SOF+DAC+RBV	4M	0	0									0	0				Post RT 21.11.06		Normal liver
123	TN 0123	NEP2	21	F	SKM	1c		NA	NA	28	34	0.5	8.8	0.57	4.8	226000	11.3	1.04	7.18	20	5	A	4.53148	4.50897					SOF+DAC	4M	0	0	0	0	0	0			0	0	0	0				CKDG5 HD from 16.12.16 (RT 21.2.18)		Hemangioma
124	TN 0124	GEC	44	M	BD	3b		1.4	Fibrosis	35	46	5.87	7.4	0.25	4.3	180000	NA	NA	0.79	NA	NA	NA	5.04139	4.93897					SOF+DAC	3M	0	0	0	0			0	0			0	0						mild coarse echostructure
125	TN 0125	HEPA	53	M	CTK	NA		2.3	Cirrhosis	12	12	1.1	7.6	0.46	4.2	319000	NA	NA	11.97	NA	NA	NA	5.8	5.60897					SOF+DAC	6M																PT HD from 26.8.18 CKDG5 RPCG1		SM mild coarse echotexture
126	TN 0126	NEP2	33	M	JD	4a		NA	NA	33	16	1.8	8.6	0.7	5.2	214000	9.2	0.84	14.2	20	5	A	4.99123	4.70897					SOF+DAC	3M	0	0	0	0			0	0								CKDG5 HD from 23.5.18(3/7) PT (RT 7.5.19)		Normal liver
127	TN 0127	NEP2	53	M	ODA	NA		NA	NA	326	146	2.9	7	0.5	4.1	133000	10.2	0.93	6.03	20	5	A	4.83885	2.69897					SOF+DAC	6M	0	0	0	0			0	0								HD from 2016(2/7) CKDG5 PT ADPKD		HM
128	TN 0128	HEPA	55	M	AP	3a		NA	NA	30	25	NA	8.5	0.6	4.5	255000	13.1	0.94	7.68	20	5	A	3.2	3.04897					SOF+DAC	3M			0	0												HD from 27.7.18(2/7) CKDG5A3		Normal liver
129	TN 0129	GEC	46	M	AP	NA		NA	NA	95	49	2.6	7	0.23	4.5	NA	NA	NA	4.93	NA	NA	NA	5.7	4.85897					SOF+DAC	3M			0	0	0	0			0	0						CKDG5 no HD		Normal liver
130	TN 0130	GEC	70	F	TN	NA		0.76	Normal	9	14	NA	7.4	0.3	4.3	228000	12.9	0.92	2.25	14.2	5	A	5.1	5.33897					SOF+DAC	3M	0	0														RPCG1 no HD		Normal liver
131	TN 0131	GEC	48	M	TN	NA		NA	NA	30	30	3.9	8.4	0.21	4.4	448000	NA	NA	1.01	NA	NA	NA	5.73	5.61897					SOF+DAC	6M	0	0																Mild CLD
132	TN 0132	GEC	41	F	WB	3b	No	NA	NA	39	91	4.3	7.4	1.3	3.1	72000	14.4	1.32	0.7	10.6	7	B	5.20412	4.83897					SOF+DAC	6M	0	0			0	0			0	0								Mild ascites SM
133	TN 0133	NEP2	41	M	JD	NA		1.9	Cirrhosis	71	43	NA	6.4	0.39	3.9	146000	12.7	0.92	9.12	20	5	A	7	6.99897	0	0	NA	NA	SOF+DAC	3M	0	0	0	0			0	0			0	0				HD from 20.5.19(2/7) PT CKD5A3 IgA nephrop (RT11.12.19)		FLG1
134	TN 0134	NEP2	37	M	BD	NA		1	Normal	142	102	2.2	7.2	0.58	4	430000	12.9	0.93	6.81	20	5	A	6.6	6.03897	1.11	0	11	15	SOF+DAC	3M	0	0	0	0							0	0	HCV+HBV			Post HD from July 2019 (RT 14.3.20)		Normal liver
135	TN 0135	NEP1	39	M	BD	NA		2.2	Cirrhosis	80	39	NA	6.9	0.62	3.9	199000	13.6	0.98	11.69	20	5	A	5.1	5.02897	0	0	NA	NA	SOF+DAC	3M																Post HD 19.4.21 CKDG5A3 PT		HM
136	TN 0136	HEPA	69	M	AP	NA		NA	NA	35	33	NA	7.4	0.43	4.1	166000	11.6	1.07	10.31	20	5	A	6.3	5.76897					SOF+DAC	3M			0	0												Post HD CKDG5 RPCG3		mild coarse echotexture liver
137	TN 0137	NEP1	34	M	BD	NA		1.5	Fibrosis	173	117	NA	5.8	0.21	4.2	140000	14.2	1.02	13.89	20	5	A	5.77	5.87897					SOF+DAC	3M	0	0														Post HD 19.1.21 PCKD CKD5A3 PT (RT 17.2.22)		HM
138	TN 0138	HEPA	59	M	BR	NA		NA	NA	233	154	NA	6.2	0.36	3	190000	13.8	0.99	10.45	20	6	A	4.4	6.99897					SOF+DAC	3M	0	0											HCV+HBV			CKD5D PT Post HD RPGN RPCG2		Normal liver
139	TN 0139	GEC	57	F	TPA	3b	V	NA	NA	133	179	76.5	7.2	0.51	3.7	52000	11.3	1.04	0.65	7	5	A	6.04139	5.65897					SOF+VEL+RBV	3M	0	0																SM
140	TN 0140	IDRC	28	M	JD	3a		1.15	Normal	207	92	1.5	8	0.42	4.7	112000	NA	NA	0.7	NA	NA	NA	6.44716	5.62897	0	0	30	27	SOF+VEL	3M																		Normal liver
141	TN 0141	GEC	48	M	BD	1b		1.04	Normal	17	21	1.5	7.7	0.3	4.6	293000	9.6	0.88	0.84	6.4	5	A	5.30103	5.13897					SOF+VEL	3M	0	0	0	0														FLG1
142	TN 0142	GEC	49	F	CR	1b		1.71	Fibrosis	35	90	38.7	5.8	1.68	2.7	69000	12.8	1.17	0.55	10.2	7	B	6.43136	6.50897					SOF+VEL	6M	0	0																Normal liver
143	TN 0143	GEC	50	F	JD	3g		1.6	Fibrosis	133	152	9.9	8.3	0.64	4.1	72000	12.1	1.11	0.68	8	5	A	5.47712	5.01897					SOF+VEL	3M	0	0																calcified granuloma in spleen FLG1
144	TN 0144	GEC	61	F	TN	3b	LEV	NA	NA	118	131	21.9	7.7	2	3.1	68000	13.6	1.24	0.5	12	7	B	5.77085	5.52897					SOF+VEL	6M	0	0												Yes				PHT mild ascites SM
145	TN 0145	GEC	65	M	BD	NA		NA	NA	17	40	1.7	7.4	2.5	3.6	33000	14.5	1.32	0.99	13	6	A	4.77815	4.54897					SOF+VEL	6M	0	0																Cirrhosis PHT SM
146	TN 0146	GEC	66	F	BD	3b		2.3	Cirrhosis	36	59	4.3	7.6	0.47	4	70000	10.8	0.99	1	7	5	A	6.6902	5.36897					SOF+VEL	6M			0	0														ACCLD SM
147	TN 0147	GEC	33	M	WB	3b		NA	NA	73	50	1.6	8.1	0.7	5.2	96000	10.6	0.98	0.8	6.4	5	A	4.80618	4.21897					SOF+VEL	3M	0	0			0	0												mild SM mild coarse echotexture
148	TN 0148	GEC	33	M	BD	1a		NA	NA	95	52	2.7	8.1	0.83	4.6	182000	9.7	0.89	0.82	6.43	NA	NA	5.34242	5.82897					SOF+VEL	3M	0	0																NA
149	TN 0149	GEC	71	F	WB	NA		NA	NA	40	81	NA	8.5	1.9	3.5	40000	14.3	1.31	0.2	12	6	A	5.34242	4.97897					SOF+VEL	3M	0	3.1																Normal liver
150	TN 0150	GEC	46	F	BD	NA	V	1.8	Cirrhosis	115	156	9.9	7.7	1.6	2.8	68000	14.1	1.28	0.6	11	7	B	4.17609	3.93897					SOF+VEL	3M			0	4			0	3.11										Normal liver
151	TN 0151	GEC	42	M	BD	3b		NA	NA	55	43	2.5	8.7	0.6	3.8	282000	10.2	0.93	0.72	6.4	5	A	5.83251	5.40897					SOF+VEL	3M	0	0																CLD
152	TN 0152	GEC	58	M	AP	3b		1.4	Fibrosis	33	32	170	7.4	0.51	3.9	26000	NA	NA	0.8	NA	NA	NA	5.14613	5.11897					SOF+VEL	3M	0	0	0	0														Normal liver
153	TN 0153	GEC	60	M	BD	3b		1.34	Fibrosis	104	66	5.6	9.1	0.8	4.2	252000	13.1	1.07	1.27	9.5	5	A	4.716	3.83897					SOF+VEL	6M			0	0	0	0										CKD		mild echotexture of liver
154	TN 0154	GEC	62	F	TN	NA		1.17	Normal	37	36	NA	7.3	0.37	3.9	345000	NA	NA	1.28	NA	NA	NA	5.34242	4.99897					SOF+VEL	3M	0	0																FLG1
155	TN 0155	GEC	28	M	WB	3a		1.2	Fibrosis	220	119	NA	8.5	2.6	4.5	156000	12.6	1.15	0.5	12	6	A	6.89209	6.58897					SOF+VEL	3M	0	0			0	0											β thalassemia	SM
156	TN 0156	GEC	30	M	BD	3b		1.69	Fibrosis	42	76	1.9	7.3	2.8	3.8	796000	14.7	1.31	0.98	13.4	6	A	5.23045	4.82897					SOF+VEL	6M					5.2	5.19											β thalassemia	HM
157	TN 0157	GEC	58	F	JD	3g	LEV	NA	NA	54	79	11.9	9,1	1	4.2	173000	11.8	1.08	0.81	7.3	5	A	5.90849	4.62897					SOF+VEL+RBV	6M			0	0														PHT HSM
158	TN 0158	GEC	33	M	TN	3a		NA	NA	83	32	1.9	7.9	0.5	5	368000	9.7	0.89	0.78	6.4	5	A	5.17609	5.20897					SOF+VEL	3M	0	2.84	0	0														FLG1 HM
159	TN 0159	GEC	61	M	JD	1a		1.3	Cirrhosis	17	26	NA	7.9	0.9	4.3	162000	31.6	2.86	0.96	18.2	7	B	6.82607	6.75897					SOF+VEL	3M	0	3.11																Normal liver
160	TN 0160	GEC	21	F	WB	NA		NA	NA	52	37	2.4	7.6	0.5	4.7	263000	9.7	0.89	0.56	6.4	NA	NA	5.36173	5.60897					SOF+VEL	3M	0	0			0	0												NA
161	TN 0161	GEC	43	F	TN	NA		1.4	Fibrosis	41	60	6.4	8.1	0.9	4	340000	NA	NA	0.56	NA	NA	NA	6	5.52897					SOF+VEL	6M	0	0																Normal liver
162	TN 0162	GEC	60	F	WB	NA		NA	NA	127	160	13.1	7.9	0.97	3.6	73000	12.1	1.1	0.46	7.5	5	A	6.41497	5.03897					SOF+VEL	3M	0	2.78					0	0										HSM
163	TN 0163	ID	28	M	AP	3g		1.16	Normal	72	45	2.5	6.6	2.43	4.6	218000	NA	NA	0.64	NA	NA	NA	6.17609	5.21897	0	0	17	21	SOF+VEL	3M	0	0					0	0										no CLD
164	TN 0164	GEC	19	M	AP	3g		1.5	Fibrosis	NA	NA	0.9	7.3	0.62	5.1	220000	NA	NA	0.83	NA	NA	NA	4.54407	4.10897					SOF+VEL	3M	0	0																mild SM mild coarse echotexture
165	TN 0165	GEC	46	M	SKM	NA		NA	NA	41	NA	3.3	NA	NA	NA	NA	NA	NA	1.3	NA	NA	NA	6.32222	6.32897					SOF+VEL	3M			0	0														mild coarse echotexture of liver
166	TN 0166	GEC	22	M	CD	NA		NA	NA	81	20	2.5	8.6	0.43	5.5	146000	11	1.01	0.74	6.5	5	A	4.04139	3.68897					SOF+VEL	3M	0	0																Normal liver
167	TN 0167	GEC	44	M	BD	3b		NA	NA	28	29	NA	7.5	0.58	4.8	191000	9.5	0.87	0.87	6.4	5	A	5.20412	5.10897					SOF+VEL	3M	0	0																Normal liver
168	TN 0168	GEC	61	F	AP	4	V	NA	NA	24	69	5.9	7.8	1.1	3.5	59000	12.2	1.13	0.6	8.2	6	A	5.36173	4.54897					SOF+VEL	3M	0	0																SM CLD
169	TN 0169	GEC	53	F	JD	3b		NA	NA	54	65	NA	7.5	0.6	4	96000	NA	NA	0.6	NA	NA	NA	6.49136	5.46897					SOF+VEL	3M	0	0	0	0														FL mild parenchymal heterogenicity
170	TN 0170	GEC	22	M	AP	3a		1.1	Normal	75	49	1.4	7.9	0.34	4.8	340000	NA	NA	0.82	NA	NA	NA	5.53148	5.82897					SOF+VEL	6M			0	0														Normal liver
171	TN 0171	GEC	50	F	WB	3a		NA	NA	51	66	11.6	7.1	0.51	4.6	186000	9.4	0.86	0.68	6.4	5	A	5.75587	5.74897					SOF+VEL	3M	0	0																mild SM
172	TN 0172	GEC	57	F	TN	NA		NA	NA	100	91	NA	8.2	0.76	4.4	186000	NA	NA	0.99	NA	NA	NA	6.14613	6.19897					SOF+VEL	3M	0	0	0	0														Normal liver
173	TN 0173	GEC	63	F	BR	NA	V	NA	NA	85	73	78.6	6.1	1.64	3.2	19000	10.2	0.93	0.65	8.2	7	B	5.5563	5.67897					SOF+VEL	3M	0	0																PHT mild ascites HSM
174	TN 0174	NEP1	39	M	TN	1a		NA	NA	101	37	4	6.9	0.92	4.4	299000	9.5	0.88	0.97	6.4	5	A	6.72428	6.71897					SOF+VEL	3M	0	0														CKDG5 Post RT 31.8.18		mild SM
175	TN 0175	IDRC	50	F	BR	1b		0.8	Normal	55	41	NA	8.1	0.99	5.1	200000	8.8	0.81	0.61	6.4	5	A	4.90309	5.37897	0	0	28	23	SOF+VEL	3M																		FLG1
176	TN 0176	GEC	56	F	BR	NA		NA	NA	16	53	2.9	8.2	2	2.9	103000	14.7	1.36	0.49	12.5	7	B	4.50515	3.29897					SOF+VEL	3M			0	0														SM
177	TN 0177	GEC	60	F	BD	3g		NA	NA	28	45	4.7	8.8	0.5	4.2	223000	9.7	0.89	0.53	6.4	5	A	5.60206	4.10897					SOF+VEL	6M					0	0												PHT HSM
178	TN 0178	GEC	13	F	BD	NA		NA	NA	151	105	NA	7.9	3.7	4.5	165000	14.1	1.3	NA	NA	7	B	4.95424	3.22897					SOF+VEL	3M	0	0															β thalassemia	HSM
179	TN 0179	GEC	51	F	TN	4d		2.8	Cirrhosis	34	25	NA	7	0.28	3.9	71000	NA	NA	0.75	NA	NA	NA	6.61278	6.36897					SOF+VEL	3M	<1.08	0	0	0			0	0										SM
180	TN 0180	GEC	81	M	BD	1a	V	NA	NA	47	77	6.92	8.2	0.64	3.4	163000	12.2	1.1	1.26	9.7	5	A	4.4624	4.45897					SOF+VEL	6M	0	0																mild SM
181	TN 0181	GEC	61	F	BD	3a		NA	NA	153	158	7.7	8.5	2.44	3.7	77000	12	1.11	0.56	11	6	A	5.5682	6.03897					SOF+VEL	3M	0	3.3																SM
182	TN 0182	GEC	28	M	BD	UGT		NA	NA	140	69	1.4	8.4	1.6	4.8	198000	10.5	0.97	1.04	8.6	5	A	4.86923	4.27897					SOF+VEL	4M	0	0			0	0												Normal liver
183	TN 0183	GEC	54	M	TN	3b		NA	NA	21	26	2.5	7.6	1.5	4.5	238000	11.2	1.03	0.8	8.3	5	A	5.54407	4.60897					SOF+VEL	3M	0	0			0	0			0	0								Normal liver
184	TN 0184	GEC	34	F	WB	NA		NA	NA	53	53	8.8	8.1	0.7	4.7	207000	NA	NA	0.75	NA	NA	NA	5.70757	5.58897					SOF+VEL	3M					0	0							HCV+HBV				AML Post BMT 1993	CLD
185	TN 0185	GEC	51	F	TN	3g		1.15	Normal	17	19	NA	7.3	0.5	4	266000	NA	NA	0.47	NA	NA	NA	5.50515	4.99897					SOF+VEL	3M			0	0			0	0										FLG2
186	TN 0186	GEC	50	M	BD	3g	V	NA	NA	59	62	3	7.8	1.3	4.4	125000	10	0.92	1.05	8	5	A	6.25527	4.74897					SOF+VEL+RBV	3M			0	0			0	0										Normal liver
187	TN 0187	GEC	68	M	AP	1b		1.7	Fibrosis	20	20	NA	8.2	0.7	3.5	201000	9.7	0.89	1.09	7.3	5	A	6.66276	6.62897					SOF+VEL+RBV	3M	0	0			0	0			0	0								mild echotexture of liver
188	TN 0188	IDRC	35	F	BR	1a		1.3	Fibrosis	6	13	1.6	8.1	4.2	4.5	207000	12.5	1.03	0.6	12.2	5	A	6.44716	5.99897					SOF+VEL+RBV	3M	0	0	0	0													Hodgkin's lymphoma AIHA	HSM
189	TN 0189	GEC	56	M	TN	1		NA	NA	176	NA	5.1	7.1	2.36	2.9	98000	16.7	1.53	0.87	14.5	7	B	4.93952	5.40897					SOF+VEL	4M	0	0	0	0														CLD
190	TN 0190	GEC	39	F	TN	1b		NA	NA	23	24	0.8	7.6	0.7	4.1	349000	NA	NA	0.88	NA	NA	NA	4.39794	3.97897					SOF+VEL	3M	0	0					0	0									Anemia	mild echotexture of liver
191	TN 0191	GEC	39	M	BD	1b		1.69	Fibrosis	58	27	NA	7.2	1	4.5	122000	11.1	1.05	0.78	7	5	A	6.34242	6.42897					SOF+VEL	3M	0	0					0	0										mild echotexture of liver
192	TN 0192	GEC	52	F	TN	NA		NA	NA	99	111	31.9	7.5	0.8	4.6	179000	NA	NA	0.54	NA	NA	NA	6.30103	5.96897					SOF+VEL	6M	0	0			0	0												Normal liver
193	TN 0193	GEC	47	F	WB	3a		NA	NA	201	196	NA	7.2	1.3	4.1	114000	11.2	1.03	0.48	8	5	A	5.86923	6.03897					SOF+VEL	7M	0	0																Cholelithiasis no CLD
194	TN 0194	GEC	34	F	WB	NA		NA	NA	61	NA	2.3	NA	NA	NA	NA	NA	NA	0.6	NA	NA	NA	5.5563	5.12897					SOF+VEL	3M	0	0																Normal liver
195	TN 0195	GEC	53	F	TN	4		NA	NA	28	22	4.2	6.6	0.53	4	208000	8	0.73	1.2	8.2	5	A	5.65321	6.19897					SOF+VEL	4M			0	0												IgA nephropathy		FLG1
196	TN 0196	HAEM	16	M	UP	3a		NA	NA	84	75	NA	7.6	0.9	4.8	111000	11.7	1.07	0.45	7.2	5	A	4.38021	4.38897					SOF+VEL	3M			0	0	0	0	0	0									β Thalassemia post SCT 11.4.12	Mild HM
197	TN 0197	GEC	57	M	JD	NA		NA	NA	25	31	2	8.2	0.55	4.6	69000	11.3	1.04	0.93	7	5	A	3	3.77897					SOF+VEL	3M	0	0	0	0														CLD
198	TN 0198	GEC	32	F	TN	NA		NA	NA	19	17	1.7	8.3	0.7	4.3	249000	9.5	0.86	0.76	6.4	5	A	4.91908	4.32897					SOF+VEL	3M	0	0	0	0														Normal liver
199	TN 0199	GEC	35	F	WB	NA		NA	NA	24	NA	1.1	NA	0.37	NA	112000	9.2	0.84	0.78	6.4	NA	NA	4.83885	4.94897					SOF+VEL	3M	0	0	0	0														CLD Cholelithiasis
200	TN 0200	GEC	54	M	TN	NA		NA	NA	46	64	5.8	6.5	2.15	3.2	70000	11.6	1.06	0.47	10.1	7	B	4.11394	2.99897					SOF+VEL	6M	0	0			0	0												SM
201	TN 0201	IDRC	41	M	MPR	3b		NA	NA	37	30	5.8	8.4	0.31	4.6	337000	10.1	0.92	0.65	6.4	5	A	4.83885	5.20897					SOF+VEL	3M	0	0					0	0					HCV+HIV				Anemia	Mild HM
202	TN 0202	GEC	57	M	BD	NA		NA	NA	58	85	5.4	7.8	1.5	4.2	166000	11.2	1.03	0.88	8.3	7	B	6	5.59897					SOF+VEL	6M			0	0														severe ascites mild HSM
203	TN 0203	GEC	56	F	JD	UGT	SEV	NA	NA	137	193	16.6	7.9	1.15	3.3	46000	13	1.19	0.63	9.1	6	A	2.902	2.99897					SOF+VEL	3M	<1.08	2.93	0	0							0	0						PHT SM
204	TN 0204	GEC	50	F	JD	NA		NA	NA	33	39	NA	7.4	0.5	4.3	273000	NA	NA	0.46	NA	NA	NA	4.99123	4.63897					SOF+VEL	3M			0	0														NA
205	TN 0205	GEC	58	M	JD	3a		1.2	Fibrosis	151	97	3.5	7.6	0.8	4.8	69000	12.2	1.12	0.77	8	5	A	5.20412	5.41897					SOF+VEL	3M	0	0	0	0							0	0						Normal liver
206	TN 0206	GEC	49	F	AP	NA		NA	NA	30	30	3.1	8.1	0.37	4.4	341000	9.8	0.9	0.7	6.4	5	A	5.54407	5.95897					SOF+VEL	6M	0	0																FLG1
207	TN 0207	GEC	71	M	AP	1b	LEV	NA	NA	53	95	6.2	7.6	1.28	3.6	141000	11.7	1.08	0.61	8.3	5	A	4.59106	6.16897					SOF+VEL	6M	0	0	0	0	0	3.18												PHT NAFLD mild ascites SM
208	TN 0208	GEC	47	M	JD	6		NA	NA	56	41	4	7.4	2.46	5	95000	10.3	0.95	1.36	13	5	A	6.34242	6.76897					SOF+VEL	3M	0	0					0	0										CLD SM
209	TN 0209	GEC	54	M	TN	NA		NA	NA	84	150	80.8	7.4	1.2	3.6	96000	11.9	1.1	0.75	8.2	5	A	4.83885	5.18897					SOF+VEL	4M	0	0	0	0														SM
210	TN 0210	GEC	38	F	AP	3b		NA	NA	33	28	NA	7.3	0.33	4.5	324000	9.2	0.84	NA	NA	5	A	5.36173	4.38897					SOF+VEL	3M	0	0																Normal liver
211	TN 0211	GEC	62	F	TN	4d		NA	NA	23	28	10.2	8.8	0.8	4.2	280000	11.6	1.07	0.54	7.2	5	A	5.38021	5.56897					SOF+VEL	3M	0	0																PHT mild HM
212	TN 0212	HEPA	69	M	KLA	4d	SEV	NA	NA	42	63	8.1	7.7	0.97	4.1	56000	13.7	1.27	0.87	9.1	5	A	5.88081	6.19897					SOF+VEL	6M	0	0																SM PHT
213	TN 0213	GEC	66	F	BR	NA	SEV	NA	NA	26	41	2.5	7.2	0.78	3.5	53000	17.6	1.38	0.87	10	7	B	6.23045	5.28897					SOF+VEL	3M			0	0														DCLD Cirrhosis NAFLD mild ascites SM
214	TN 0214	HEPA	54	M	CTR	NA		NA	NA	80	62	NA	8.1	0.69	4.3	146000	NA	NA	0.97	NA	NA	NA	6.07918	5.97897					SOF+VEL	3M	0	0																Normal liver
215	TN 0215	GEC	61	M	BD	3b		NA	NA	34	NA	27.5	NA	1.22	2.3	NA	NA	NA	1.05	NA	NA	NA	5.23045	4.93897					SOF+VEL	6M	0	0	5.6	5.06														HCC Cirrhosis PHT severe ascites SM
216	TN 0216	GEC	55	M	BD	3b		NA	NA	48	83	NA	7.4	1.6	3.1	45000	NA	NA	0.89	NA	NA	NA	5.17609	5.07897					SOF+VEL+RBV	6M	<1.08	0																PHT
217	TN 0217	HEPA	24	M	BR	NA		1.2	Fibrosis	8	17	1.3	9.7	0.94	4.2	436000	NA	NA	0.64	NA	NA	NA	5.11394	5.42897					SOF+VEL	3M	0	0																Normal liver
218	TN 0218	HEPA	77	F	TN	NA		NA	NA	17	21	3.3	6.8	0.33	4.1	360000	NA	NA	0.6	NA	NA	NA	5	4.65897					SOF+VEL	3M			0	0														Normal liver
219	TN 0219	IDRC	46	F	BR	3a		NA	NA	73	41	NA	8	0.41	4.6	229000	9.1	0.84	0.81	6.4	5	A	5	4.65897					SOF+VEL	3M	0	0																Mild HM
220	TN 0220	GEC	44	F	BD	NA		NA	NA	41	NA	2.2	NA	NA	NA	NA	NA	NA	0.65	NA	NA	NA	6.7	5.74897					SOF+VEL	3M	0	0																Normal liver
221	TN 0221	GEC	34	M	BR	NA		NA	NA	100	61	NA	8.6	1	4.9	181000	13.4	1.22	NA	NA	5	A	4.82607	4.85897					SOF+VEL	3M	0	0	0	0														mild SM
222	TN 0222	GEC	62	F	WB	NA		NA	NA	34	44	6.3	6.4	0.32	3.1	69000	9.3	0.85	0.9	6.4	6	A	5.9345	6.09897					SOF+VEL	6M	0	0			0	0											IDA	Cirrhosis regenerative nodule of liver
223	TN 0223	GEC	25	M	WB	NA		NA	NA	124	122	1.7	8.2	2.97	5	350000	NA	NA	NA	NA	NA	NA	6.3	6.56897					SOF+VEL	3M							0	0									β thalassemia	HSM
224	TN 0224	GEC	39	M	WB	UGT		NA	NA	173	203	11.3	8.4	1.36	4.5	97000	11.2	1.02	0.7	8	5	A	3.57978	5.87506					SOF+VEL	3M			0	0			0	0									Hemophilia A	PHT
225	TN 0225	GEC	40	F	BD	3b		NA	NA	54	65	3.5	8.3	0.39	4.2	224000	10.2	0.94	0.9	6.4	5	A	6.1	5.25897					SOF+VEL	3M	0	0			0	0												FLG1
226	TN 0226	GEC	52	F	TN	NA		NA	NA	35	38	NA	8.3	0.6	4.5	219000	9.5	0.87	0.52	6.4	5	A	3.81954	3.25897					SOF+VEL	3M	0	0			0	0												FLG1
227	TN 0227	GEC	29	M	TN	NA		NA	NA	51	NA	NA	NA	NA	NA	NA	NA	NA	NA	NA	NA	NA	5	4.20897					SOF+VEL	3M	0	0			0	0												Normal liver
228	TN 0228	GEC	69	F	AP	NA	LEV	NA	NA	26	41	2.2	7.6	2.87	2.9	170000	12.9	1.18	0.89	12	7	B	3.63347	4.17897					SOF+VEL	6M			0	0	0	0												Cirrhosis CLD
229	TN 0229	GEC	30	F	BD	NA		NA	NA	10	21	1.5	8.4	0.2	4.6	262000	10.4	0.95	0.59	6.4	5	A	4.60206	4.09897					SOF+VEL	3M	0	0			0	0												No CLD
230	TN 0230	GEC	69	F	AP	NA		NA	NA	13	17	3.5	8.3	0.46	3.9	451000	NA	NA	0.84	NA	NA	NA	5.9	5.57897					SOF+VEL	3M	0	0																Normal liver
231	TN 0231	HEPA	51	M	AP	3b		NA	NA	15	17	NA	7.1	0.54	4.4	209000	NA	NA	1.6	NA	NA	NA	6.86332	6.09897					SOF+VEL	3M			0	0	0	0										CKD		Post LT 8.2.14 HCC DCLD
232	TN 0232	NEP1	32	M	BR	3a		NA	NA	39	38	NA	7.1	0.34	4.5	110000	NA	NA	1.36	NA	NA	NA	3.5	2.69897					SOF+VEL	3M							0	0								Post RT 27.1.05 obstructive uropathy		Normal liver
233	TN 0233	GEC	55	F	AP	NA		NA	NA	76	79	11.2	NA	NA	NA	120000	11.5	1.05	NA	NA	NA	NA	3.59106	4.27897					SOF+VEL	6M	0	0			0	0												CLD
234	TN 0234	DER	50	M	KLA	3		NA	NA	51	37	2.7	7.8	0.39	4.3	318000	9.1	0.83	0.68	6.4	5	A	5.4	3.72897					SOF+VEL	3M			0	0														Normal liver
235	TN 0235	HEPA	57	F	AP	NA		NA	NA	98	133	16.3	6.5	0.63	3.9	286000	10.1	0.93	0.63	6.4	5	A	5.8	3.91897					SOF+VEL	3M					0	0												Normal liver
236	TN 0236	GEC	61	F	JD	NA		NA	NA	32	35	3.2	6.6	1.38	3.3	106000	11	1.01	0.59	7.8	6	A	4.7	5.19897					SOF+VEL	6M	0	0															IDA	Cirrhosis mild SM
237	TN 0237	GEC	38	M	JD	NA		NA	NA	55	NA	NA	NA	NA	NA	126000	NA	NA	0.98	NA	NA	NA	3.98227	4.09897					SOF+VEL	3M	0	0			0	0												Normal liver
238	TN 0238	HEPA	50	M	BD	3b		NA	NA	40	39	NA	7.7	0.59	4.6	178000	14.2	1.02	1.03	7	5	A	6.5	5.94897					SOF+VEL	3M	0	0													IVD			Normal liver
239	TN 0239	GEC	50	F	BD	NA		2.6	Cirrhosis	108	158	7.9	6.1	2.68	3.2	42000	NA	NA	0.52	NA	NA	NA	6	4.04897					SOF+VEL	6M	0	0																SM
240	TN 0240	HEPA	23	M	BD	NA		NA	NA	25	33	NA	7.4	2.81	4.3	167000	17.9	1.29	0.64	13.2	6	A	6.1	5.65897					SOF+VEL	3M	0	0															β thalassemia	HSM
241	TN 0241	HEPA	40	F	OSA	NA		NA	NA	38	56	1.2	8.9	2.36	4.9	92000	NA	NA	0.82	NA	NA	NA	4	2.69897					SOF+VEL	3M	0	0															IDA	mild SM
242	TN 0242	HEPA	43	M	AP	NA	LEV	NA	NA	20	32	5	6.4	2.12	3	108000	13.6	1.24	1.14	13	8	B	4.9	4.15897					SOF+VEL	3M					0	0												PHT mod. ascites
243	TN 0243	HAEM	64	M	TN	1b	LEV	2.43	Cirrhosis	NA	NA	3.8	7.2	0.51	3.5	9000	10.4	0.96	0.92	7	6	A	3	3.05897	2.2	2.99	12	33	SOF+VEL	3M	0	0	0	2.77	0	0											Aplastic anemia	NAFLD mild SM
244	TN 0244	HEPA	46	M	WB	NA		NA	NA	64	47	7.3	8.1	0.25	3.9	178000	14.5	1.04	0.89	7	5	A	5.4	5.28897					SOF+VEL	3M	0	0																Mild HM
245	TN 0245	CH1	13	M	BD	1b		NA	NA	168	43	8.1	6.2	0.98	4.2	241000	15	1.08	0.35	7.3	5	A	6.4	6.45897	<1.08	0	45	30	SOF+VEL	3M	0	0															B Cell ALL	Normal liver
246	TN 0246	GEC	52	M	BR	NA		NA	NA	138	NA	NA	7.1	1.01	4.2	124000	NA	NA	0.88	NA	NA	NA	4.98227	4.72897					SOF+VEL	3M	0	0			0	0			0	0								Normal liver
247	TN 0247	GEC	50	F	BR	NA		NA	NA	66	63	NA	7.5	0.5	4.6	NA	NA	NA	0.61	NA	NA	NA	6.07918	6.28897					SOF+VEL	3M	0	0					0	0										Mild intrahepatic biliary radicular dilation
248	TN 0248	GEC	44	F	TN	3a		1.2	Fibrosis	17	19	NA	6.3	0.7	3.7	9000	10	0.92	0.66	6.4	5	A	6.77085	6.75897					SOF+VEL	6M	0	0			0	0											Immune thrombocytopenic purpura	Normal liver
249	TN 0249	GEC	66	F	AP	NA		1.1	Normal	NA	NA	3.5	NA	NA	NA	252000	NA	NA	NA	NA	NA	NA	5.4	4.91897					SOF+VEL	3M	0	0																No CLD
250	TN 0250	GEC	58	M	TN	NA		NA	NA	101	145	NA	7.5	0.7	4.4	NA	15.2	1.09	0.94	7.4	5	A	7	6.52897					SOF+VEL	3M	0	0	0	0												Renal cyst		ProstatomegalyG1
251	TN 0251	HEPA	52	M	TN	NA	LEV	NA	NA	23	48	2.4	7.8	1.98	3.5	149000	11.8	1.08	0.58	12	7	B	6.8	5.90897					SOF+VEL	6M	0	0			0	2.9								Yes				DCLD
252	TN 0252	NEP2	57	F	TN	NA	SEV	NA	NA	26	36	3.4	7.4	0.5	3	196000	16.8	1.21	1.31	9	7	B	5.5	5.65897					SOF+VEL	6M			0	0												CKDG4		DCLD PHT mild ascites SM
253	TN 0253	HEPA	50	F	JD	NA		NA	NA	41	90	48.4	5	4.52	1.6	69000	30.6	2.29	0.71	22	11	C	3.6	4.41897					SOF+VEL	6M	0	0																DCLD Mild ascites
254	TN 0254	GEC	30	F	AP	3a		NA	NA	56	30	4	7.8	0.24	4.5	367000	13.3	0.95	0.52	6.4	5	A	6.6	6.16897					SOF+VEL	3M			0	0														No CLD
255	TN 0255	GEC	63	M	AP	1b		1.8	Cirrhosis	17	20	2.9	8.3	0.44	4.6	300000	12.2	0.88	1.53	10.5	5	A	6	6.46897					SOF+VEL	3M			0	0												RPCG1		Normal liver
256	TN 0256	GEC	60	F	AP	UGT	LEV	2.46	Cirrhosis	24	41	2.9	7.5	1.76	3	88000	15.2	1.4	1.06	13	7	B	3.36173	2.69897					SOF+VEL	6M	0	0			5.1	3.48											Anemia	DCLD3 mild ascites
257	TN 0257	GEC	22	M	TN	3a		NA	NA	312	47	3.3	8.3	0.88	5.3	26000	10.8	0.99	0.46	6.4	5	A	6.20412	6.37897					SOF+VEL	3M	0	0	0	0							0	0					Hemophilia A	Mild HSM FLG1
258	TN 0258	HEPA	43	F	WB	NA		2.4	Cirrhosis	87	137	35.7	8.3	1.04	4.2	50000	17.3	1.25	0.6	9	5	A	5.9	5.80897					SOF+VEL	6M					0	0											Thromobocytopenia	SM CLD
259	TN 0259	HEPA	63	F	AP	NA	LEV	NA	NA	17	33	4.6	5.7	0.78	2.8	53000	13.2	1.22	0.59	8.7	7	B	4	3.77897					SOF+VEL	6M			0	0														DCLD mild ascites SM
260	TN 0260	GEC	55	M	BD	1b	LEV	NA	NA	58	63	7.4	7.5	1.23	4	161000	14	1.28	0.8	10	5	A	4.3	5.50897					SOF+VEL	6M			0	0														PHT mild SM
261	TN 0261	GEC	38	F	AP	3b		NA	NA	35	36	NA	8.5	0.64	4.7	411000	NA	NA	0.61	NA	NA	NA	5.88081	5.22897					SOF+VEL	3M	0	0					0	0										No CLD
262	TN 0262	GEC	37	M	TN	1b		1	Normal	56	39	NA	7.7	0.3	4.9	NA	NA	NA	0.91	NA	NA	NA	5.11394	4.87897					SOF+VEL	3M			0	0	0	0												No CLD
263	TN 0263	NEP2	20	M	JD	NA		NA	NA	161	94	NA	7.1	0.46	4.2	112000	NA	NA	0.81	NA	NA	NA	6.8	6.17897					SOF+VEL	3M	0	0					0	0										HM FLG1
264	TN 0264	GEC	50	F	BD	3b	LEV	NA	NA	36	107	3.1	6.7	1.89	2.2	52000	25.8	1.91	0.71	16	8	B	4	3.39897					SOF+VEL	6M			0	3.03														DCLD Cirrhosis PHT mod ascites
265	TN 0265	GEC	32	F	JD	NA		NA	NA	35	36	NA	7.7	0.51	4.1	183000	NA	NA	0.62	NA	NA	NA	5.4	5.28897					SOF+VEL	3M	0	0					0	0									IDA	FLG2
266	TN 0266	IDRC	41	M	TN	NA		NA	NA	194	134	2.5	7.3	1.76	4.8	255000	NA	NA	0.87	NA	NA	NA	6.14	6.08897					SOF+VEL	3M	0	0																NO CLD
267	TN 0267	NEP2	54	F	JD	NA		NA	NA	25	46	NA	8.3	0.66	4.9	135000	NA	NA	0.87	NA	NA	NA	6.01	6.17897					SOF+VEL	6M					0	0										CKDG4		NA
268	TN 0268	GEC	52	M	AP	NA		NA	NA	116	201	NA	7.8	2.75	3.5	119000	NA	NA	0.83	NA	NA	NA	6.49136	5.96897					SOF+VEL	3M			0	0	0	0					0	0						CLD Cholelithiasis
269	TN 0269	GEC	61	F	JD	NA	SEV	NA	NA	29	66	16.2	9.5	0.72	3.1	102000	10.4	0.95	0.86	6.4	6	A	4.72428	4.72897					SOF+VEL	6M	0	0			0	0			0	0						AKD		DCLD HCC
270	TN 0270	GEC	48	M	AP	NA		1.1	Normal	28	24	3.7	7.7	0.34	4.5	261000	13	0.93	1.03	6.7	5	A	5.3	4.83897					SOF+VEL	3M					0	0												FLG1
271	TN 0271	GEC	41	M	BR	NA		NA	NA	28	53	2.8	7.7	0.56	4.4	124000	11	1.01	0.81	6.5	5	A	5.90849	6.55897					SOF+VEL	6M			0	0					0	2.97				Yes				coarse echotexure mild SM
272	TN 0272	HEPA	63	M	TN	NA		2.24	Cirrhosis	35	35	2.6	5.7	2.38	2.5	36000	18.8	1.37	0.95	13.3	8	B	4.7	4.21897					SOF+VEL	6M			0	2.99											BMI 29.2kg/m2			DCLD SM
273	TN 0273	GEC	51	F	UP	NA		NA	NA	39	160	13.4	6.8	1.13	2.7	106000	20.3	1.48	1.29	14	8	B	5.2	5.34897					SOF+VEL	7M			0	0												AKI		Cirrhosis DCLD mod. ascites SM
274	TN 0274	HEPA	23	M	WB	1a		1.1	Normal	73	44	1.5	7.6	0.71	4.7	115000	13.6	0.97	0.91	6.4	5	A	5.3	5.21897					SOF+VEL	3M							0	0							IVD			Normal liver
275	TN 0275	GEC	34	M	BD	NA		NA	NA	30	39	3.6	7	0.73	4.3	310000	13.9	1	0.81	6.4	5	A	5.8	5.34897					SOF+VEL	6M					0	0												CLD Cholelithiasis
276	TN 0276	GEC	29	F	TN	NA		NA	NA	69	149	NA	6.8	6.2	3.2	227000	12.2	0.88	0.42	13.4	8	B	6	6.44897					SOF+VEL	3M							0	0					HCV+HBV				Hodgkin's lymphoma	No CLD
277	TN 0277	GEC	27	M	ASM	NA		NA	NA	25	25	NA	8.3	0.27	4.6	223000	14.3	1.03	0.74	6.8	5	A	7.1	6.86897					SOF+VEL	3M			0	0											IVD			early CLD
278	TN 0278	HEPA	50	F	AP	NA		NA	NA	44	67	2.2	8.2	0.42	2.9	140000	12.5	0.9	0.93	6.4	6	A	7.3	6.65897					SOF+VEL	6M	0	0											HCV+HBV					early CLD Cholelithiasis SM
279	TN 0279	HEPA	40	M	BR	NA		NA	NA	48	34	NA	8.3	0.63	4.6	199000	16.1	1.16	0.83	8.1	5	A	6.7	6.57897					SOF+VEL	3M					0	0												Normal liver
280	TN 0280	GEC	59	M	AP	3g	SEV	NA	NA	58	57	4.2	7	0.78	3.7	120000	17	1.24	0.68	10	5	A	6.3	5.58897					SOF+VEL	3M					0	0							HCV+HBV					DCLD SM
281	TN 0281	HAEM	41	M	WB	3a		2.04	Cirrhosis	57	59	4.2	8.2	0.5	4.4	148000	12.1	1.11	0.99	7.6	5	A	6.11394	5.46897					SOF+VEL	6M					0	0											Hemophilia B	Echotexture liver
282	TN 0282	GEC	53	F	AP	NA		3.6	Cirrhosis	13	17	3.3	7	0.58	3.2	168000	15	1.08	1.62	12	6	A	5.23	3.53897					SOF+VEL	3M	0	0	0	0												ANS diabetic MPGN		Normal liver
283	TN 0283	GEC	43	F	AP	NA		NA	NA	66	87	1.6	3.6	0.46	1.6	83000	19.9	1.45	0.66	11	8	B	6	5.37897					SOF+VEL	3M							0	0										DCLD mod. ascites portal vein thrombosis
284	TN 0284	HEPA	57	F	JD	NA	V	NA	NA	86	160	8.8	6.3	0.98	2.6	65000	19.3	1.4	0.61	10.2	8	B	6	5.31897					SOF+VEL	3M	0	0																mod ascites mild SM
285	TN 0285	HEPA	58	F	TN	4d		NA	NA	35	38	7	8.3	0.69	4.9	NA	14.7	1.06	0.77	7.1	5	A	6.1	5.93897					SOF+VEL	3M			0	0			0	0										FLG1 coarse echotexture
286	TN 0286	HEPA	50	M	AP	NA		NA	NA	43	94	4.7	9	1.73	2.3	117000	12.5	1.15	0.88	10	9	B	5.4	4.83897					SOF+VEL	6M	0	4.77			0	2.88								Yes				Cirrhosis DCLD severe ascites mild SM
287	TN 0287	GEC	66	M	TN	NA		NA	NA	19	19	2.1	7.5	0.32	4.3	297000	12.6	0.91	1.21	8.3	5	A	6.4	6.33897					SOF+VEL	3M			0	0												Cysts in kidney		Normal liver
288	TN 0288	GEC	55	F	AP	NA		1	Normal	13	23	1.4	7	0.36	5	200000	13.7	0.98	0.67	6.4	5	A	5	4.55897					SOF+VEL	3M	0	0	0	0														Normal liver
289	TN 0289	ESUR	56	F	TN	3g		NA	NA	35	19	4.1	6.8	0.34	4.6	191000	15.1	1.09	0.79	7.4	5	A	7.2	6.45897					SOF+VEL	3M	6.3	5.67																Normal liver
290	TN 0290	CRD3	60	F	BR	NA		2.37	Cirrhosis	13	29	9.9	7.4	0.94	3.7	220000	22.7	1.66	0.86	12.1	5	A	6	6.09897	0	0	44	54	SOF+VEL	3M	0	0																mild coarse echotexture of liver
291	TN 0291	HEPA	47	M	WB	3a		NA	NA	NA	NA	NA	8.4	0.4	4.5	131000	9.4	0.86	8.96	20	5	A	5.9	5.78897					SOF+VEL	3M	0	0					0	0	0	0	0	0				Post HD from Feb 2019 GN IgA nephropathy CKDG5 (RT 4.8.21)		FLG1
292	TN 0292	NEP1	19	F	TN	1a		1.4	Fibrosis	14	18	NA	4.9	0.35	2.9	343000	12.1	1.11	4.84	23	5	A	7.2	6.84897					SOF+VEL	7M	0	0	0	0	0	0	0	0	0	0						Post RT 6.9.17 RPCG3		Normal liver
293	TN 0293	HEPA	70	M	AP	NA	V	NA	NA	101	115	9.6	8	0.95	3.7	177000	16.4	1.19	0.82	8.4	5	A	5.5	5.64897					SOF+VEL	3M	0	0												Yes	Tattooting childhood			CLD
294	TN 0294	HEPA	56	M	BR	3b	LEV	NA	NA	168	296	22.8	8.3	2.3	3.3	63000	21.9	1.6	0.84	15	7	B	4.9	4.50897					SOF+VEL	3M	5.5	6.9																Liver cirrhosis PHT NAFLD
295	TN 0295	HEPA	73	F	TN	3a		NA	NA	28	22	3.74	7.3	0.6	4.2	255000	NA	NA	0.49	NA	NA	NA	5.6	5.39897					SOF+VEL	3M			0	0														Normal liver
296	TN 0296	MED1	46	M	TN	NA	SEV	2.5	Cirrhosis	159	206	27.3	7.1	1.3	3.8	166000	10.6	0.98	0.76	7.5	5	A	6	5.54897					SOF+VEL	6M					0	0			0	0								coarse echotexture
297	TN 0297	HEPA	43	F	TN	NA		NA	NA	16	18	1.6	7	0.6	4.3	213000	12.9	0.93	0.64	6.4	5	A	4.3	4.00897					SOF+VEL	4M			0	0														No CLD
298	TN 0298	CH1	10	F	BD	1b		1.7	Fibrosis	70	50	1	8.1	1.02	5.1	39000	NA	NA	0.3	NA	NA	NA	6	6.36897					SOF+VEL	3M	0	0															B cell ALL	coarse echotexture
299	TN 0299	GEC	54	M	TN	NA	LEV			21	41	1.4	6	0.84	3.5	103000	18.6	1.36	0.82	9.8	8	B	2.6	2.69897					SOF+VEL	3M					0	0												PHT DCLD mod.ascites SM chronic ECP
300	TN 0300	NS2	52	M	WB	NA		NA	NA	49	65	7.2	8.4	0.98	3.7	127000	16.5	1.2	0.87	8.5	5	A	6.7	6.35897					SOF+VEL	3M	0	0													Tattooting			CLD SM
301	TN 0301	HEPA	48	M	WB	NA	V	NA	NA	70	144	3.1	8.2	0.92	2.9	53000	19.2	1.39	0.84	10.1	6	A	4.3	4.73897					SOF+VEL	6M					0	0												PHT mild SM
302	TN 0302	HEPA	64	F	BD	NA		NA	NA	52	80	55.2	8.1	1.42	2.8	159000	19.3	1.4	0.65	11.5	7	B	5.86	5.15897					SOF+VEL	6M			5.07	4.63														Cirrhosis HCC DCLD mild ascites
303	TN 0303	HEPA	56	M	BR	NA		2	Cirrhosis	135	45	2.9	7.2	0.46	4.2	74000	20.8	1.53	10.58	20	5	A	4.55	4.58897					SOF+VEL	3M	0	0														Post HD from March 2021 CKDG5D PT RPCG2		mild SM CLD
304	TN 0304	HEPA	37	M	WB	3g	LEV	NA	NA	136	189	22.5	8.3	1.02	3.7	132000	12.3	1.04	1.15	8.3	5	A	5.7	4.96897					SOF+VEL	6M	1.18	0	6.04	5.59									HCV+HBV		CTPB MELD16 mod ascites(20.9.21)	AKI	ALL	HCC portal vein thrombosis
305	TN 0305	GEC	22	M	TN	NA		NA	NA	156	62	1.9	7.7	0.33	NA	NA	NA	NA	0.8	NA	NA	NA	5.62	5.43897					SOF+VEL	3M	0	0					0	0			0	0						Normal no CLD
306	TN 0306	GEC	66	F	AP	NA		NA	NA	12	21	4.4	6.8	0.35	4.1	300000	NA	NA	0.61	NA	NA	NA	6.62	6.65897					SOF+VEL	3M	0	0																Normal no CLD
307	TN 0307	GEC	31	F	TN	NA		NA	NA	57	49	2	8.7	0.56	4.7	NA	NA	NA	0.55	NA	NA	NA	6.11	5.88897					SOF+VEL	3M	0	0																Normal no CLD
308	TN 0308	GEC	68	F	TN	3a		NA	NA	NA	NA	NA	7.4	0.58	4.4	263000	NA	NA	0.76	NA	NA	NA	5.50515	5.77897					SOF+VEL	3M	0	0	0	0			0	0										Normal no CLD
309	TN 0309	GEC	52	M	AP	NA		NA	NA	NA	NA	NA	NA	NA	NA	NA	NA	NA	NA	NA	NA	NA	6.5	5.69897					SOF+VEL	3M	0	0					0	0								CKD not on HD RPCG1		Normal liver
310	TN 0310	GEC	52	F	BD	NA		NA	NA	50	75	NA	9.5	0.9	3.5	77000	11.9	1.09	0.76	7.4	5	A	4.80618	3.94897					SOF+VEL	6M			0	3.7	0	0											Lymphocytic leukemia	Cirrhosis PHT mild SM
311	TN 0311	HEPA	47	M	KNA	NA		2.1	Cirrhosis	59	55	7.1	8.7	0.69	4.1	141000	NA	NA	0.7	NA	NA	NA	6.11	5.26897					SOF+VEL	3M			0	0														HSM
312	TN 0312	HAEM	49	M	TN	NA		NA	NA	28	24	1.1	9	1	5.2	276000	13.2	1.08	0.88	7.3	5	A	6.76343	6.64897					SOF+VEL	4M	0	0	0	0													Hemophilia B	normal no CLD
313	TN 0313	HEPA	11	M	WB	NA		NA	NA	337	203	0.8	7.4	2.04	4.2	147000	15.2	1.1	0.42	10.1	6	A	4.88	5.10897					SOF+VEL	3M			0	0													β thalassemia intermedia	mild SM CLD
314	TN 0314	IDRC	47	M	BD	NA		NA	NA	23	26	NA	6.5	0.53	4.1	254000	12.9	0.92	0.83	6.4	5	A	5.54	5.76897					SOF+VEL	6M									0	0								normal no CLD
315	TN 0315	HEPA	49	M	BD	NA		2.2	Cirrhosis	51	44	10.1	7	0.58	4.4	232000	14.1	1.02	1.05	7.1	5	A	5.5	4.51897					SOF+VEL	6M									0	0						Multiple renal calculi		CLD SM
316	TN 0316	GEC	62	F	BD	NA	LEV	NA	NA	31	66	NA	7.3	2.29	2.6	145000	25.5	1.85	0.75	16.5	9	B	3.8	3.21897					SOF+VEL	3M	0	0									0	0						DCLD NAFLD PHT mod ascites
317	TN 0317	GEC	39	F	AP	NA		NA	NA	21	24	1.8	7.4	0.4	4.4	282000	8.6	0.7	0.5	6.4	5	A	6.30103	6.39897					SOF+VEL	3M	0	3.7	0	0			0	0										normal no CLD
318	TN 0318	NEP1	29	M	BR	NA		1.1	Normal	778	645	1.5	8.3	0.59	4.2	217000	16.9	1.23	10.54	20	5	A	6.04	5.83897					SOF+VEL	3M	0	0											HCV+HBV			Post HD(2/7) from 29.6.17 CKDG5 PT		normal no CLD
319	TN 0319	GEC	55	F	TN	NA		NA	NA	10	26	2.7	8.6	1.22	4	121000	17.9	1.3	1.35	13	6	A	2.83	3.72897					SOF+VEL	3M	0	0	0	0														Cirrhosis NAFLD SM mild ascites
320	TN 0320	HEPA	58	M	AP	NA		NA	NA	48	49	4.1	7.3	0.78	3.8	247000	16.8	1.22	1.03	9	5	A	6.44	5.93897					SOF+VEL	6M	0	0																CLD cholelithiasis
321	TN 0321	HEPA	47	F	AP	NA		NA	NA	15	20	3.2	7.2	0.2	4.1	310000	13.9	1	0.6	6.4	5	A	5.64	5.19897					SOF+VEL	3M			0	0														normal no CLD
322	TN 0322	HEPA	54	M	AP	NA		NA	NA	53	92	3.4	7.4	2.18	2.9	91000	22.6	1.67	0.92	15.2	7	B	5.23	3.97897					SOF+VEL	6M	0	0												Yes				cirrhosis CLD SM
323	TN 0323	HEPA	32	M	CTG	1 out		2.6	Cirrhosis	25	26	NA	5.9	0.34	3.7	134000	NA	NA	15.3	NA	NA	NA	7.25	6.99897					SOF+VEL	3M	0	0														MPGN post HD from 2019(2/7) PT CKD5D RPCG2		Normal liver
324	TN 0324	HEPA	37	M	AP	1b	LEV	NA	NA	27	58	10.5	5.6	2	2	44000	28.4	2.12	1.68	22.5	10	C	4.27	4.39897					SOF+VEL	3M	0	0												Yes		AKI		DCLD mod. ascites SM cirrhosis PHT
325	TN 0325	HEPA	43	F	WB	NA		NA	NA	47	64	9	8	1.94	3.3	NA	NA	NA	0.63	NA	NA	NA	4.07	3.63897					SOF+VEL	3M			0	2.86														cirrhosis DCLD
326	TN 0326	HEPA	60	M	TN	4d		NA	NA	90	52	NA	6.4	0.79	3.6	214000	15.5	1.12	0.78	7.7	5	A	6.9	6.61897					SOF+VEL	3M	0	0					0	0					HCV+HBV					normal no CLD
327	TN 0327	HEPA	28	M	ACP	UGT		2.1	Cirrhosis	122	37	NA	7.1	0.44	4.3	218000	12.1	0.87	15.67	20	5	A	4.84	3.95897					SOF+VEL	3M	0	0														PT Post HD CKDG5 RPCG3		coarse echotexture
328	TN 0328	IDRC	47	M	TN	NA		2.3	Cirrhosis	38	55	NA	6.5	1.18	4.4	85000	19.2	1.41	1.12	12.1	5	A	5.71	5.59897					SOF+VEL	3M	0	0																CLD SM
329	TN 0329	GEC	52	F	MPR	NA		NA	NA	28	31	NA	7.2	0.91	4.6	265000	NA	NA	0.84	NA	NA	NA	6.11	5.66897					SOF+VEL	3M	0	0																No CLD
330	TN 0330	HEPA	50	M	TN	NA		1.3	Fibrosis	39	40	8.2	7.2	0.89	4.3	244000	13.3	0.95	0.96	6.4	5	A	5.2	5.04897					SOF+VEL	3M			0	0														FLG1
331	TN 0331	GEC	51	M	AP	NA		1.32	Fibrosis	39	45	1.7	6.2	0.6	3.5	121000	15.3	1.11	0.59	7.6	6	A	6.04	5.48897					SOF+VEL	6M			0	0														early CLD
332	TN 0332	HEPA	44	M	AP	NA	SEV	NA	NA	79	118	2.6	7.4	4.43	2.8	79000	25	1.86	1.19	21	8	B	4.81	4.48897					SOF+VEL	4M	0	2.71	0	3.08														DCLD PHT SM cirrhosis
333	TN 0333	NEP1	23	F	BD	NA		1.18	Normal	87	50	NA	7.6	0.31	4.8	216000	13.9	1	8.86	20	5	A	4.63	3.03897	0	0	NA	NA	SOF+VEL	3M	0	0														CKD5D PT Post HD(3/7) (RT 24.2.22)		coarse echotexture
334	TN 0334	HEPA	43	F	BR	NA		NA	NA	118	68	0.8	6.4	2.4	3.8	28000	12	0.88	0.67	9.8	7	B	3.49	3.82897	0	0	171	128	SOF+VEL	3M																	Aplastic anemia	mild ascites
335	TN 0335	NEP2	38	M	SKM	3a		NA	NA	35	28	NA	7.4	0.46	3.8	274000	13.2	0.95	11.48	20	5	A	5.3	5.43897					SOF+VEL	3M			0	0	0	0										CKDG5 PT Post HD(2/7) IgA nephropathy RPCG2 (RT 2.12.21)		Normal liver
336	TN 0336	GEC	52	F	AP	NA		1.9	Fibrosis	15	33	3.2	7.2	0.35	4	166000	13.8	0.99	0.98	6.4	5	A	5.83	5.70897					SOF+VEL	3M	0	0																normal no CLD
337	TN 0337	GEC	17	M	AP	NA		NA	NA	27	24	1.2	7.3	1.59	5	271000	15.3	1.1	0.71	9.3	5	A	6	5.51897					SOF+VEL	3M	0	0	0	0														normal no CLD
338	TN 0338	HEPA	52	F	TN	NA		NA	NA	20	16	3.2	7.3	0.31	4.3	313000	13.7	0.98	0.88	6.4	5	A	6.61	6.59897					SOF+VEL	3M	0	0	0	0									HCV+HBV					coarse echotexture
339	TN 0339	HEPA	36	M	TN	NA		1.07	Normal	40	51	NA	7.5	0.63	5	NA	13.8	0.99	NA	NA	5	A	3.81	3.77897					SOF+VEL	3M			0	0														FLG1
340	TN 0340	HEPA	48	F	AP	NA	No	NA	NA	33	48	5.7	4.9	2.61	2.1	31000	24.1	1.77	0.43	16.5	11	C	3.9	4.37897					SOF+VEL	6M	0	0	0	0														SM DCLD Cirrhosis PHT severe ascites
341	TN 0341	GEC	29	F	ASM	3b	No	1.29	Fibrosis	93	51	3.9	7.5	0.6	4.6	199000	10	0.92	0.44	6.4	5	A	5.86332	5.39897					SOF+VEL	3M							0	0										coarse echotexture
342	TN 0342	GEC	39	F	TN	NA		NA	NA	87	79	3.3	7.7	0.78	4.7	109000	NA	NA	0.68	NA	NA	NA	5.2	5.19897					SOF+VEL	3M	0	0							0	0								CLD SM
343	TN 0343	GEC	38	M	BD	3b		1.13	Fibrosis	78	59	1.68	5.7	0.21	3.3	182000	9.9	0.91	1.4	9.7	6	A	6.34242	4.78897					SOF+RBV	3M	0	0			0	0												DCLD
344	TN 0344	GEC	35	F	TN	3b		NA	NA	70	64	NA	7.9	0.28	4.2	178000	NA	NA	0.48	NA	NA	NA	5.50515	5.22897					SOF+RBV	6M	0	0	0	0														CLD SM
345	TN 0345	GEC	54	F	JD	3b	SEV	NA	NA	125	217	12.6	7.1	1.39	3	34000	15.8	1.42	0.43	11.6	7	B	5.04139	4.57897					SOF+RBV	6M	0	0	0	0														coarse echotexture
346	TN 0346	GEC	70	M	NL	4v	SEV	NA	NA	46	119	25.6	6.2	1.42	2.4	163000	15.1	1.38	0.51	11.3	9	B	6.25527	6.24897					SOF+RBV	6M					4.6	4.55												HCC Hepatic ECP
347	TN 0347	GEC	23	M	WB	3a		1.3	Fibrosis	95	48	1.27	8.2	1.21	4.6	153000	10.7	1	0.88	7.1	5	A	5.30103	4.26897					SOF+RBV	6M			0	0														HM FLG1 CLD
348	TN 0348	GEC	65	M	BD	UGT		2.6	Cirrhosis	78	103	18.7	8.5	0.8	3.6	85000	11.8	1.08	1.1	8.2	5	A	4.94939	3.35897					SOF+RBV	3M					0	0							HCV+HBV					coarse echotexture
349	TN 0349	GEC	46	F	TN	3g		1	Normal	33	22	2.92	6.4	0.5	4.4	366000	10.2	0.93	0.6	6.4	5	A	6.38021	5.04897	0	0	21	27	SOF+RBV	6M	0	0											HCV+HIV					FLG1
350	TN 0350	GEC	53	M	TN	3g		NA	NA	NA	NA	3.18	7.4	2.1	3.5	48000	13.4	1.22	0.87	11.5	8	B	5.30103	4.71897					SOF+RBV	6M	0	0			0	3.01												PHT mild SM
351	TN 0351	GEC	39	M	JD	3b		NA	NA	68	56	5.2	7.2	1.6	4.6	295000	11.8	1.07	0.77	9	5	A	5.34242	5.36897					SOF+RBV	3M	0	0			0	0												NA
352	TN 0352	GEC	63	F	BD	3a	V	NA	NA	61	106	12.7	6.9	0.93	3.4	139000	14.5	1.29	1.08	10	7	B	5.04139	4.79897					SOF+RBV	3M	0	3.38	0	2.81			0	0										DCLD PHT mild ascites
353	TN 0353	GEC	68	F	KA	4d	No	NA	NA	49	65	15.3	7.5	3.7	2.7	67000	15.6	1.4	0.68	15.2	10	C	5.07918	5.11897	1.5	2.95	38	55	SOF+RBV	6M	0	0			4.8	4.96												PHT SM CLD
354	TN 0354	GEC	53	M	MPR	3		NA	NA	63	94	10.4	7.6	1.5	2.9	78000	15	1.35	0.91	11.3	7	B	6.25527	5.84897					SOF+RBV	6M	0	0			0	0										RPCG1	IDA	NA
355	TN 0355	GEC	51	M	AP	3g		NA	NA	31	88	4.01	6.5	1.96	1.9	137000	14.5	1.31	0.95	12.1	9	B	5.07918	4.71897					SOF+RBV	6M					0	0								Yes				all normal
356	TN 0356	GEC	46	F	BR	3a		0.95	Normal	36	39	2.64	6.3	0.25	3.9	352000	10.3	0.94	0.87	6.4	5	A	6.96848	6.94897					SOF+RBV	6M					0	0												PT mod. ascites SM (LT 8.1.16)
357	TN 0357	GEC	44	F	JD	1c	SEV	NA	NA	145	168	15.7	7.5	1.4	3.7	49000	14.4	1.31	0.51	11	5	A	6.23045	6.16897					SOF+RBV	6M	0	0			0	0												PHT mild ascites
358	TN 0358	GEC	63	F	WB	3b	V	NA	NA	54	103	14.4	7.9	0.77	3.4	41000	14	1.25	0.62	9	6	A	5.86923	5.33897					SOF+RBV	3M			0	0			0	0								Post RT 15.5.07		CLD cholelithiasis no CLD
359	TN 0359	GEC	68	M	BR	3a		0.8	Normal	79	66	6.42	7	0.71	4.2	104000	NA	NA	0.83	NA	NA	NA	5.59106	5.68897					SOF+RBV	6M	0	0			0	0										Post RT 2006		CLD mild ascites SM
360	TN 0360	GEC	34	F	WB	3a		NA	NA	106	75	1.26	7.7	0.38	4.2	99000	10.8	0.98	0.68	6.4	5	A	5.49136	5.46897					SOF+RBV	3M	0	0							0	0								DCLD PHT cirrhosis mild SM
361	TN 0361	GEC	53	F	BD	3b		NA	NA	97	96	38.7	7.2	0.6	4.2	206000	10.4	0.95	0.65	6.4	5	A	5.50515	4.67897					SOF+RBV	3M	0	0			0	0	0	0										DCLD liver parenchymal disease SM
362	TN 0362	GEC	40	F	AP	3b		1.1	Normal	62	44	1.08	7.7	0.44	4.2	250000	12	1.09	0.63	7.4	5	A	4.43136	4.21897					SOF+RBV	6M					0	0												FLG1
363	TN 0363	GEC	66	M	KA	4m	V	NA	NA	178	154	6.8	7.8	0.64	3.8	103000	12.4	1.15	0.79	8	5	A	5.94939	6.02897					SOF+RBV	6M	0	0	0	0	0	0												all normal
364	TN 0364	GEC	45	M	AP	3b		1.3	Fibrosis	106	NA	2.06	7.7	0.91	4.6	259000	NA	NA	0.72	NA	NA	NA	4.44716	4.03897					SOF+RBV	6M	0	0			0	0							HCV+HBV					Early cirrhosis mild ascites
365	TN 0365	GEC	50	F	TN	UGT		NA	NA	27	70	NA	NA	NA	NA	444000	9.8	0.9	0.68	NA	NA	NA	2.45939	2.69897	0	0	NA	NA	SOF+RBV	3M			0	0					0	0								FL mild HM
366	TN 0366	IDRC	46	M	AP	1b		NA	NA	57	57	NA	7.8	0.47	4.1	155000	10.5	0.97	0.83	6.4	5	A	6	6.14897					SOF+RBV	6M					0	0			0	0			HCV+HIV			SLE Lupus nephritis class4		CLD
367	TN 0367	GEC	50	F	BR	3f		NA	NA	68	61	10.7	7.9	0.56	4.6	76000	10.3	0.96	0.46	6.4	NA	NA	5.73239	4.56897					SOF+RBV	6M			0	0			0	0										PHT SM
368	TN 0368	GEC	67	M	WB	3b		NA	NA	40	69	NA	8	1.11	4.6	124000	NA	NA	0.83	NA	NA	NA	5.64345	5.42897					SOF+RBV	3M					0	0					0	0						FLG1
369	TN 0369	RHC	41	M	WB	3a		NA	NA	80	67	NA	7.4	0.33	3.5	254000	NA	NA	0.73	NA	NA	NA	4.47712	4.66897					SOF+RBV	6M	0	0			0	0												Extrahepatic portal vein obstruction
370	TN 0370	GEC	60	M	BD	3b	LEV	NA	NA	69	180	10.3	6.9	1.3	3	45000	12.5	1.12	1.09	9.5	7	B	6.20412	5.69897	<1.08	0	35	89	SOF+RBV	6M			0	0					0	0								all normal
371	TN 0371	GEC	70	M	WB	UGT	SEV	1.3	Fibrosis	29	34	4.1	8.2	0.5	4.5	219000	9.8	0.9	1.05	6.9	5	A	4.36173	3.91897					SOF+RBV	6M	0	0	0	0														CLD SM
372	TN 0372	GEC	47	M	BD	3a		NA	NA	88	104	5.2	7.4	1.3	3.2	108000	12.2	1.13	0.92	8.8	6	A	5.11394	4.89897					SOF+RBV	6M			0	0	0	0												FLG1 SM
373	TN 0373	GEC	47	F	WB	1b		NA	NA	42	75	13.9	8	2.8	3.2	NA	NA	NA	NA	NA	NA	NA	5.14613	5.59897					SOF+RBV	6M			0	0					0	0								FLG1
374	TN 0374	GEC	76	M	TN	1b	LEV	NA	NA	52	83	5.07	7.9	1.08	2.6	77000	12.2	1.13	0.95	8.2	7	B	5.14613	5.19897					SOF+RBV	6M			0	3.23			0	0	0	0								PHT cirrhosis DCLD hepatic ECP SM
375	TN 0375	GEC	58	M	WB	3b	LEV	3	Cirrhosis	111	76	29.2	7.9	0.9	3.9	69000	12.4	1.15	0.87	8	5	A	4.66276	4.36897	0	0	NA	NA	SOF+RBV	6M	0	0			0	0			0	0								SM
376	TN 0376	NEP1	52	F	ASM	NA		NA	NA	134	144	NA	7.4	1.53	4.1	113000	11.4	1.03	0.79	8.3	NA	NA	6.60206	6.39897					SOF+RBV	6M					0	0	0	0	0	0			HCV+HBV					DCLD mild ascites PHT
377	TN 0377	GEC	48	F	BD	3g		0.8	Normal	20	26	2.14	7.2	0.98	4.2	470000	11.1	1.01	0.93	6.5	5	A	4.96848	3.66897					SOF+RBV	6M					0	0			0	0								CLD
378	TN 0378	HEPA	51	M	AP	3b	LEV	NA	NA	116	241	7.53	7	1.7	3.3	119000	12.4	1.15	0.92	10.1	6	A	5.1	4.84897					SOF+RBV	6M	0	0			0	0												Mild SM
379	TN 0379	GEC	46	F	JD	3a	LEV	2.3	Cirrhosis	118	159	NA	9	0.8	3.6	11000	12.4	1.12	0.54	7.7	5	A	6.50515	6.19897					SOF+RBV	6M			0	0			0	0	0	0								PHT cirrhosis SM
380	TN 0380	ID	49	M	NLD	3b		1.4	Fibrosis	146	252	NA	8.8	1.02	4.7	65000	11.2	1.02	0.73	6.7	5	A	6.57978	5.71897					SOF+RBV	6M			0	0					0	0			HCV+HIV				Chronic immune thrombocytopenia	No ascites CLD
381	TN 0381	GEC	47	M	TN	1	LEV	NA	NA	147	113	8.99	8.1	0.9	5	NA	10.6	0.95	1	6.4	5	A	6	5.67897					SOF+RBV	6M					0	0			0	0								DCLD PHT severe ascites
382	TN 0382	GEC	44	M	AP	3g		NA	NA	21	21	NA	7.5	0.68	4.3	275000	NA	NA	0.75	NA	NA	NA	5.73239	5.10897	0	0	21	21	SOF+RBV	6M					0	0			0	0						Post RT 3.11.04		NA
383	TN 0383	HEPA	66	M	TN	3b	SEV NB	NA	NA	202	230	10.1.	8.6	1.31	4.4	134000	11.1	1.01	0.88	7.5	5	A	5.25	4.62897	<1.08	0	20	NA	SOF+RBV	6M									0	0								all normal

## Sheet: Previously Treated analysis
S.No	Study ID	UNIT	AGE	SEX	STATE	GT	AFP	TP	PC	PT	INR	TB	Cr	ALB	MELD score	CTP score	CTP grade	Varices	ARFI	ARFI	REGIMEN	Duration	BL RNA	BL Ag	ALT	AST	RVR RNA	RVR Ag	ETR RNA	ETR Ag	SVR12 RNA	SVR12 Ag	SVR24 RNA	SVR24 Ag	SVR36 RNA	SVR36 Ag	SVR50 RNA	SVR50 Ag	SVR74 RNA	SVR74 Ag	PREVIOUS	OTHERS	USG-LIVER	USG-KIDNEY	BLOOD
1	PT 0001	GEC	55	M	TN	1b	2.71	7	179000	NA	NA	1.13	0.93	4.2	NA	NA	NA		1	Normal	SOF+LDV	3M	6.9	6.77897	28	52	0	0					6.2	6.63894							PEG+RBV		all normal
2	PT 0002	GEC	57	F	TN	1b	9.82	7.8	190000	NA	NA	0.31	0.67	4.5	NA	NA	NA		1.07	Normal	SOF+LDV	6M	6.7	5.89897	NA	NA			0	0			0	0							PEG+RBV		SM all normal
3	PT 0003	ID	33	M	WB	1b	1.96	8.2	226000	NA	NA	0.45	0.64	4.7	NA	NA	NA		1.4	Fibrosis	SOF+LDV	4M	6.9	6.81897	NA	NA			0	0	0	0					0	0			PEG+RBV	HCV+HIV	mild HM CLD		Hemophilia B
4	PT 0004	NEP2	33	M	BD	1a	NA	6.3	353000	10.3	0.95	0.8	1.74	3.6	12	5	A		NA	NA	SOF+LDV	6M	5.8	5.29897	51	31	<1.08	0	0	0	0	0	0	0			0	0			PEG IFN		Normal liver RPCG2	Post RT 13.4.16 RPCG2
5	PT 0005	GEC	55	F	TN	1b	8.79	8.1	129000	11	1	1	0.72	4	6.4	5	A		2.86	Cirrhosis	SOF+LDV	3M	5.2	5.43897	NA	NA									0	0			0	0	PEG+RBV		SM all normal
6	PT 0006	GEC	27	F	WB	1a	0.87	8.3	248000	11	1.02	3.3	0.33	4.6	11.2	7	B		1.5	Fibrosis	SOF+LDV	6M	5.6	5.59897	53	64			0	0			0	0			0	3.46			PEG+RBV		no CLD		β thalassemia
7	PT 0007	GEC	44	M	BD	1a	2.1	NA	NA	NA	NA	NA	0.97	NA	NA	NA	NA		NA	NA	SOF+LDV	6M	6.8	6.77897	NA	NA							0	0							IFN+RBV		NA
8	PT 0008	GEC	32	F	JD	1a	NA	6.7	262000	9	0.83	0.39	1	3.6	6.4	5	A		1.2	Fibrosis	SOF+LDV	6M	6.9	6.69897	19	24			0	0	0	0			0	0					PEG IFN 2m		mild HM	Post RT 22.6.17
9	PT 0009	NEP1	22	F	KA	1a	NA	7.4	243000	NA	NA	0.48	1.07	4.3	NA	NA	NA		0.9	Normal	SOF+LDV	6M	3.9	2.69897	29	21			0	0			0	0			0	0			PEG IFN		all normal	Post RT 16.5.17 ADPKD
10	PT 0010	GEC	55	F	NGA	1	13.8	7.9	168000	11.3	1.05	0.6	0.68	4.2	7	5	A		NA	NA	SOF+LDV	6M	5.4	4.45897	98	NA							0	0							PEG+SOF+RBV		CLD
11	PT 0011	GEC	58	F	JD	3a	4.6	7.7	27000	12.6	1.16	1.4	0.55	3.7	9.4	5	A	No	NA	NA	SOF+DAC+RBV	6M	3.9	3.79897	NA	NA															SOF+RBV		PHT
12	PT 0012	GEC	58	M	AP	3	NA	7	161000	11.9	1.1	0.7	0.55	4	7.5	5	A	No	1.4	Fibrosis	SOF+DAC+RBV	6M	6.1	5.71897	70	57			0	0											PEG+RBV		FLG1 No CLD
13	PT 0013	GEC	46	M	MP	3a	8.74	7.9	26000	15.1	1.39	3.33	0.58	3.3	14.7	7	B	LEV NB	NA	NA	SOF+DAC+RBV	6M	4.3	3.88897	NA	NA			0	0											SOF+RBV		DCLD PHT SM
14	PT 0014	NEP2	54	M	BD	3b	3.25	8	197000	10.9	1	0.42	1.34	4.6	9.2	5	A		NA	NA	SOF+DAC	3M	6	5.23897	64	54					0	0			0	0			0	0	PEG IFN		Echotexture of liver HM	CKDG3
15	PT 0015	GEC	52	F	WB	3b	3.99	7.1	73000	10.3	0.95	0.5	0.61	4.5	6.4	5	A		NA	NA	SOF+DAC+RBV	3M	3.9	2.90897	73	61			0	0							0	0			PEG+RBV		all normal
16	PT 0016	GEC	54	M	TN	3g	2.6	7.6	56000	12.4	1.15	1.7	0.77	3	10.1	7	B	LEV PB	NA	NA	SOF+DAC+RBV	6M	6.1	5.69897	71	121			0	0			0	0							PEG+RBV		PHT cirrhosis DCLD mild ascites SM NAFLD
17	PT 0017	GEC	35	M	WB	3	NA	7.5	192000	NA	NA	1.35	0.73	4.3	NA	NA	NA		1.4	Fibrosis	SOF+DAC+RBV	6M	6.3	6.01897	179	127			0	0			0	0					0	0	PEG+RBV	No sub-genotype	CLD
18	PT 0018	GEC	50	M	BD	3b	7.4	7.8	171000	9.9	0.91	0.51	0.96	4.4	6.4	5	A	No	2.1	Cirrhosis	SOF+DAC	3M	6.1	4.91897	57	50							6.3	5.87881							SOF+VEL		CLD
19	PT 0019	NEP1	45	M	ACP	3f	1.56	7.3	299000	10.4	0.96	0.6	1.03	4.9	6.7	5	A		1.2	Normal	SOF+DAC+RBV	6M	7	5.38897	44	41	<1.08	0	0	0			0	0	0	0	0	0			IFN+RBV		all normal	Post RT 8.3.16
20	PT 0020	NEP1	31	M	CKR	4a	NA	6.7	153000	12.7	1.15	0.72	1.18	4.8	9.6	5	A		1.39	Fibrosis	SOF+DAC+RBV	6M	6.9	6.99897	66	28	1.9	0	0	0			0	0			0	0			PEG IFN		HSM RPCG1 in graft	RT 2009,28.10.14 obstructive uropathy
21	PT 0021	GEC	35	F	BD	3i	4.4	6.4	219000	NA	NA	0.98	0.53	3.9	NA	5	A		1.6	Fibrosis	SOF+DAC+RBV	3M	6.2	5.58897	46	46			5.3	4.84											SOF+VEL		no CLD FLG1
22	PT 0022	GEC	43	M	TN	3a	1.6	7.7	147000	10.5	0.97	0.8	0.69	2.5	6.4	7	B		1.47	Fibrosis	SOF+DAC+RBV	6M	6.1	5.44897	35	40			0	0			0	0			0	0			PEG+RBV		FLG1
23	PT 0023	GEC	59	F	WB	1a	21.4	NA	NA	NA	NA	NA	0.65	NA	NA	NA	NA		NA	NA	SOF+VEL	6M	5.9	6.12897	72	NA			0	0											IFN+RBV		CLD FLG1 coarse contour surface liver
24	PT 0024	NEP1	35	M	JD	3a	NA	6.7	227000	NA	NA	0.3	1.01	4.1	NA	NA	NA		NA	NA	SOF+VEL	4M	5.4	5.09897	39	36	0	0	0	0	0	0			0	0			0	0	PEG IFN		normal liver	Post RT 26.4.17 normal graft
25	PT 0025	GEC	69	M	AP	3b	11.1	NA	NA	NA	NA	NA	0.89	NA	NA	NA	NA	SEV NB	NA	NA	SOF+VEL	6M	4.9	4.44897	NA	NA			0	0	5.4	5.18893									SOF+DAC		cirrhosis PHT
26	PT 0026	GEC	56	M	JD	NA	4.6	NA	85000	15.4	1.4	NA	1.2	NA	NA	NA	NA		NA	NA	SOF+VEL	6M	4.6	4.29897	NA	NA			0	0	0	1.11									SOF+VEL		CLD mild SM cirrhosis
27	PT 0027	NEP1	52	M	TN	1a	1.4	7.8	172000	11.7	1.07	0.59	11.18	4.3	30	5	A		NA	NA	SOF+VEL	3M	5.1	5.09897	21	20			0	0	0	0							0	0	IFN		normal liver	RPCG3 PT CKD5 HD
28	PT 0028	NEP1	23	M	BR	1a	NA	5.9	218000	16	1.16	0.24	1.07	3.8	8.7	5	A		NA	NA	SOF+VEL	3M	3.4	2.69897	39	31			0	0			0	0							SOF+DAC		normal liver	Post RT 26.11.19 normal graft
29	PT 0029	HEPA	53	M	TN	3g	NA	8.1	78000	20.3	1.47	1.19	0.53	3.3	12	6	A	LEV NB	NA	NA	SOF+VEL	6M	5.8	5.33897	46	74			0	3.15											SOF+VEL	HCV+HBV ethanol	DCLD PHT SM
30	PT 0030	NEP1	26	M	ACP	UGT	NA	5.4	234000	13.6	0.98	0.21	1.42	3.1	9.8	6	A		NA	NA	SOF+VEL	3M	4.4	3.51897	81	49			0	0	0	0									SOF+DAC		normal liver	Post RT 26.8.21 RPCG3
31	PT 0031	HEPA	55	F	TN	NA	2.8	6.3	25000	27.3	2	3.78	0.77	2.2	19.3	11	C		NA	NA	SOF+VEL	6M	4.9	4.25897	116	132					3.78	3.5563									SOF+VEL		NAFLD PHT mod ascites
32	PT 0032	GEC	41	M	BD	3	103	7.1	85000	14.5	1.31	1.8	0.91	2.9	11.7	7	B	No	NA		SOF+RBV	6M	5.72	4.48897	64	84					5.3	5.0086									IFN+RBV		SM coarse ehcotexture mild ascites
33	PT 0033	GEC	55	F	TN	3a	2.45	6.8	54000	13	1.17	1.55	0.68	3.4	10	7	B	EV NB	NA		SOF+RBV	6M	4.3	4.45897	44	47							0	0							IFN+RBV		mild ascites PHT
34	PT 0034	NEP1	33	M	ASM	3f	NA	6.7	119000	11.9	1.09	0.88	1.31	4	10	5	A		1.3	Fibrosis	SOF+RBV	3M	5.95	3.85897	125	68							0	0							PEG IFN		FLG1	Post RT 8.5.14 normal graft
35	PT 0035	GEC	62	M	JD	3a	8.69	8.8	58000	11.3	1.03	1.06	0.84	3.7	7.1	5	A		NA		SOF+RBV	6M	5.43	4.07897	137	142							0	4.1							PEG+RBV		CLD HSM HCC
36	PT 0036	NEP1	32	M	MLA	1	NA	7.3	255000	11.9	1.17	0.3	NA	4.4	NA	5	A		1.03	Normal	SOF+RBV	6M	6.96	6.05897	19	22			0	0	0	0			0	0	0	0			PEG IFN		no CLD	Post RT 6.9.11 RPCG1 in graft
37	PT 0037	NEP2	27	F	WB	1a	2.27	6.7	185000	10	0.91	0.68	0.8	4.4	6.4	5	A	Varices	NA		SOF+RBV	6M	6.83	6.09897	26	17	0	0	0	0	0	0	0	0			0	0			PEG IFN		normal liver	Post RT 11.3 15 lower pole in grafT
38	PT 0038	GEC	62	M	JD	1d	8.72	7.6	142000	11.4	1.03	1.03	0.73	3.6	6.9	5	A	Varices	NA		SOF+RBV	3M	5.1	5.46897	59	83			0	0					0	0			0	0	PEG+RBV		CLD SM
39	PT 0039	GEC	53	M	JD	1b	17.4	7.5	32000	11.9	1.08	1.6	0.74	3.6	9.1	5	A	Varices	NA		SOF+RBV	6M	4.99	5.24897	49	65											0	0			PEG+RBV		PHT HCC
40	PT 0040	URO1	51	M	JD	1	3.15	6.8	124000	11.2	1.02	0.83	1.12	3.9	7.7	5	A		2	Cirrhosis	SOF+RBV	6M	6.4	6.29897	70	69	<1.08	0	0	0	0	0	0	0							PEG+RBV	No subtype	no CLD	Post RT 13.11.13 RPCG3 in graft(16.2.02)
